# Supplementary material for: Chromosome-level reference genome of the European wasp spider Argiope bruennichi: a resource for studies on range expansion and evolutionary adaptation
Source: Gigascience. 2021 Jan 7;10(1):giaa148. doi: 10.1093/gigascience/giaa148 (PMC7788392; doi:10.1093/gigascience/giaa148)
Supplement: giaa148_Supplemental_Files [file giaa148_supplemental_files.zip]

Archive with 11 entries (11 files):
- SupplementaryFigureS1_KATplots.png
- SupplementaryFigureS2_minorScaffoldLengths.png
- SupplementaryFigureS3_RepeatContent.png
- SupplementaryFileS1_hox_blastQuery.fasta
- SupplementaryFileS2_spidroin_blastQuery.fasta
- SupplementaryFileS3_venom_blastQuery.fasta
- SupplementaryTableS1_SpiderGenomeAssemblies.xlsx
- SupplementaryTableS2_RepetitiveContentSpiders.xlsx
- SupplementaryTableS3_hox_blastResults.xlsx
- SupplementaryTableS4_spidroin_blastResults_revised.xlsx
- SupplementaryTableS5_venom_blastResults.xlsx
