# Supplementary material for: Chromosome-level reference genome of the European wasp spider Argiope bruennichi: a resource for studies on range expansion and evolutionary adaptation
Source: Gigascience. 2021 Jan 7;10(1):giaa148. doi: 10.1093/gigascience/giaa148 (PMC7788392; doi:10.1093/gigascience/giaa148)
Supplement: giaa148_Supplemental_Files [file giaa148_supplemental_files.zip › SupplementaryFileS1_hox_blastQuery.fasta]

>BAI83407.1 labial [Parasteatoda tepidariorum]
MMNGAAMYCESVYQLRSGNDDYKSYHGEPDNYVQDAKLFYADPSPQHCSYPEPNVPEPPAGHLPHQIINE
ENGLIYTNLDAGQNYNPIQHHYQQPYYHQSSGPHYYPVTAEYNVRQMSNNINENGIGHHHAIHQQIRRNM
YHGYPNYGNQPNDQNHQPIPGGNSPSMSAVAVYQRPQQQQPIPTFKWMQIKRSVPKPTVPKIECGTTAGV
TANGNTMPYPGTSPGTGGGASVSASGRTNFSTKQLTELEKEFHFHKYLNRARRIEIASSLGLNETQVKIW
FQNRRMKAKKRLKDSRGPVALDTTSAKENSLPTSSSMSNINSISLPGSSSSSPLSSNHSNQ

>CAL91855.1 proboscipedia, partial [Cupiennius salei]
WMKEKKTTRKQQQETTDNGMPRRLRTAYTNTQLLELEKEFHFNKYLCRPRRIEIAASLDLTERQVKVWFQ
NRRMKHKRQTSVMKDDDKDGVDRSLDSGSDIATGGDSNEPDLDSDHGMPSRTPEHSNTSKDLMNLDSDAG
ESCYAPSPAKSDA

>CAA06645.1 hox3 [Cupiennius salei]
MPFETSLSPYVNHNRYFSAVSPALVSKDYASVDANHPLSTDDVCDDSKTVLDPDDNSNTEDDVKLPEEQQ
KFLILSRNFYPEESCPNPIPVTSSYTAYNPSKLYNPYPTRIQELSVSPFSSGTGECPRSGKSPEFGAPNF
GTFAEDKPKNDCDDREHKMFNQDEETSDPYLQKPIYPWMVDSRHNTKSRQQQMYDRNKEHLNHFLGEQPA
KRARTAYTSAQLVELEKEFHFNRYLCRPRRIEMANLLNLSERQIKIWFQNRRMKYKKEQKSKGLYIQQSE
KELSSPVGSMAGSSPLASSPTSPTITSSCNMASSGAPSVATDSSVQSSMTYGRQTSSNACSGISSYTVRA
HSDPLLSSPNKLSTSNPSTYPSPNGNKFFPSSNISRNVQYQNTYSDPTLLSHRHDLPFAQNESDKKRLSS
PSASSTPSHCVSTPPSPVSPFQLNLQQPLFSESQSNVPFASDNDSNAKNSPYYYNPSSRIMVPSHANWDQ
HMSFQNNLSSSMGLLCTAVDYTTPNNVRAIVNNTAYPPQLHHGSYYYHHQQMMNNGQMAHEWLMSSQETS
KPPKYPSSSSPKLADL

>BAI83408.1 deformed [Parasteatoda tepidariorum]
MTMSSFLMNTAQYAQDPKFPPIEEYSQGNYIPDYYPHYGSFHAAPPVSYGPPTENGTAVGGYTSHGNSPH
YYQRSCSVSQQNAVTPLSVDHVGTDDSLHHIHNRSSPDSSPPPGSLIPRSDAQNSDCSGSDNPVIYPWMR
KVHTNNPGVNGVYPGLEPKRQRTAYTRHQILELEKEFHFNRYLTRRRRIEIAHSLCLSERQIKIWFQNRR
MKWKKDNKLPNTKNVKKKQQPSANNPNSNNTTNNTVNNTNSNTGKTPTQQQAPPQPALMPIQNRSYTLPC
EPKDEYGLTEL

>CAX11344.1 sex combs reduced, partial [Parasteatoda tepidariorum]
MSSYQFVNSLTSCYSQARQDPTAQDYYTPPVQAYGNCYNGPSSPVQPQTYGAPYSQHLQNQNGDPHHFSS
CSQQQRLGHSLSSQSSRTPTPSATPVPSCKYAEPPTVHAASPQDLLTTSSSSQPPESPEQGDSPTPPTSK
SSTSRHLSPDSSPQESSPQQSPSPQSSTTSQKGNAAFQGNPPQIYPWMRKVHVGQNGVNSMGETKRQRTS
YTRYQTLELEKEFGFNRYLTRRRRIEIAHALCLTERQIKI

>BBD75253.1 fushi tarazu [Parasteatoda tepidariorum]
MPCNLTPPQPDKTPPYDLSSYCATPRYGSLSNLTVSHNPYDIGECNQTFYGQQNPGTIQYRSTLMNTVVE
TGDCKMISPSYTPPNSVQFDVPSSVVTPVSENNRPGVSTSPEVEQKQQTNTTKNAFPWMKTHSDTNPGPK
RSRQTYTRYQTLELEKEFHLTRYLTRKRRVEIAHTLGLTERQIKIWFQNRRMKAKKENKFPNPVPSTSPL
SNPNCDPDLPEILQNKQTLMHISGFKLSHDSSKDGMFFLPQQRETILT

>NP_001310750.1 homeotic protein antennapedia-like [Parasteatoda tepidariorum]
MKLEDSSHCSMTSYYNAPGPYLTDIRNGGNDQQQHYNPPSIQNGDSCDQRQYMQPQYASSPVQGATYPRF
PPYDRLEIRPITAHSDDSQSPPGHYYTQCSQSQGNMPQPAHQTPQHTPLTHPNAYVPQDGVQQNCRGSPT
EAQSMVPQQFSSCKLQQQPNQQVMMQDPNGVHRPVNPDCAANNMHPQHCQSPVHSPQQMYPPNHVQQQPP
NPQNVNQVQPASGGPSPLYPWMRSQFERKRGRQTYTRYQTLELEKEFHFNRYLTRRRRIEIAHTLCLTER
QIKIWFQNRRMKWKKENKSKMEAGLVMGPGGPELVHHHLDRPPMTSV

>NP_001310751.1 homeotic protein ultrabithorax-like [Parasteatoda tepidariorum]
MMNTYFEQGGFYNGSAATPAEPQSYRFPQSLLVPPYGQGPTPRNAHESTPYADANGGPNGACKLYTSGEP
TFKAECLAKETNGFVKDMVTNWPAMAARVANEQMRSFASENSVTPRANESWQQCCQSSPTIGQTQSNTFY
PWMAVQGPNGMRRRGRQTYTRYQTLELEKEFHTNHYLTRRRRIEMAHSLCLTERQIKIWFQNRRMKLKKE
IQAIKELSEQERQSQQAKATTTVSTNSNMTHSSSTTNSNPAKNVDVSAPISATKT

>BBD75264.1 abdominal A [Parasteatoda tepidariorum]
MTSNFMEGVLGSKFPPDPTSSYGQHRMYPYVSLSPQSSMSVSGNLYYTSNADFAKSCRYNSTQANGLDGP
GYSFGLQNAGPGATPTMMTPGQFFTHPASTDLSSSITSCNQLGMRQLDPIPDVPRYPWMSIAALNFAGPN
GCPRRRGRQTYTRFQTLELEKEFHFNHYLTRRRRIEIAHALCLTERQIKIWFQNRRMKLKKEMRAVKEIN
EQARMESSKVKEEDKDKNGVDHQAKREDRKSSSEHPPSIITSPTSLILEDKIRNPKP

>CAB40807.1 abdominal-B [Cupiennius salei]
MKINWFGAGEEEPFPSGATAEAMNGGTGYEDSATRNGSEATGATLQPLHIPAKRPTPTDLAVTYAAADCD
PGVIRHGGHNGQTGWGQSYTPETHSAFVDHVPQYNHQQLCNVRDGVTSYYYDRKPPQTSSIKFWSNSYDA
GPSTVTPVPTDACQSFGSQTWCNYPPYPGTRVHMEPHTPQPVTYFTEDRPRVPGPMDTVYPQTDTYGLRS
FPTDVHCPTTYVQTASGSEAMTTTNPLEWTGTVTVRKKRKPYSKFQTLELEKEFLFNAYVSKQKRWELAR
NLNLTERQVKIWFQNRRMKSKKTSQRNAENNQNNTNTANNSSNSQQHSAAAKLSA
