# Supplementary material for: Chromosome-level reference genome of the European wasp spider Argiope bruennichi: a resource for studies on range expansion and evolutionary adaptation
Source: Gigascience. 2021 Jan 7;10(1):giaa148. doi: 10.1093/gigascience/giaa148 (PMC7788392; doi:10.1093/gigascience/giaa148)
Supplement: giaa148_Supplemental_Files [file giaa148_supplemental_files.zip › SupplementaryFileS2_spidroin_blastQuery.fasta]

>AHK09775.1 aciniform spidroin 1 N-terminal region variant 6, partial [Argiope aurantia]
VQYDAVQSASPLSRSPWANPAKAGSLMNCLINRISSSNVLPQQDKEDLESIMDTLMSAITGASAKGKSSA
AQLQAINMAVASSLAELVVAEDAGNQASIAVKTQALSGALQQCFQAVMGTVDRKFINEINDLITMFAREA
ASESNEIPDQASFSASGSSAASSYQATSXSFQGSSQTTGGFSSYSQPQVPQXATFDTGSVGYTGGAGTYV
GGLQSGSITGGTSFGQTTAASTSFSQTGASTASGAGYTGPTGYTGPVGGGSQFGSDSGQTAS

>AHK09782.1 aciniform spidroin 1 N-terminal region variant 7, partial [Argiope trifasciata]
VQYDAVQSASPISRSPWANPAKAGSLMNCLINRIASSNVLPQQEKEDLESIMDTLMSAIKGASAKGKSSA
AQLQAINMAVASSLAELVVAEDAGNQASIAVKTQALSGALQQCFQAVMGTVDRKFINEINDLITMFAREA
ASXSNEIZDQGSFSTSGSSXSSSYQAASQSLGIGSVGYTGGAGPYGGGLQSSSFSGGTSFGQTAAASTSF
SQTGATSTSGDSYPGSYIGTLGGGAQFGSASSQTAS

>AHK09769.1 aciniform spidroin 1 N-terminal region variant 7, partial [Argiope argentata]
VQYDAVQSASTLSRSPWANPAKAXSLMNCLMSRIASSNXLPQQDKEDLESIMDTLMSAIKGASAKGKSSA
AQLQAINMAVASSLAEIVVAEDAGNQASIAVKTQALTGALGQCFQAXMGTVDRKFINEINDLITMFAKEA
ASESNEIPDQESSSASGSSASTSYQAASQGSFQTTGGISTYXQPQVSQPESFGAGQQILQPSGYTGPSGY
TGPSSNNGTVGGGAQFGSVSGQTSYGQTSGSAASTGGQASFGAPSGASAG

>AHK09781.1 aciniform spidroin 1 N-terminal region variant 6, partial [Argiope trifasciata]
VQYDAVQSASPISRSPWANPAKAGSLMNCLINRIASSNVLPQQEKEDLESIMDTLMSAIKGASAKGKSSA
AQLQAINMAVASSLAELVVAEDAGNQASIAVKTQALTGALGQCFQAVMGTVDRKFINEINDLITMFAREA
ASDSNEIEDQGSFSTSGSSTSSSYQAASQSLGIGSVGYTGGAGPYGGGLQSSSFSGGTSFGQTAAASTSF
SQTGATSTSGDSYTGPVGYSGPLGGGAQFGSVSSQTAS

>AHK09780.1 aciniform spidroin 1 N-terminal region variant 5, partial [Argiope trifasciata]
VQYDAVQSASTISRSPWANPAKAGSLMNCLINRIASSNVLPQQEKEDLESIMDTLMSAIKGASAKGKSSA
AQLQAINMAVASSLAELVVAEDAGNQASIAVKTQALTGALGQCFQAVMGTVDRKFINEINDLITMFAREA
ASDSNEIEDQGSFSTSGSSTSSSYQAASQSLGIGSVGYTGGAGPYGGGLQSSSFSGGTSFGQTAAASTSF
SQTGATSTSGDSYPGSYIGTLGGGAQFGSASSQTAS

>AHK09779.1 aciniform spidroin 1 N-terminal region variant 4, partial [Argiope trifasciata]
VQYDAVQSASPISRSPWANPAKAGSLMNCLINRIASSNVLPQQEKEDLESIMDTLMSAIKGASAKGKSSA
AQLQAINMAVASSLAELVVAEDAGNQASIAVKTQALTGALGQCFQAVMGTVDRKFINEINDLITMFAREA
ASDSNEIEDQGSFSTSGSSTSSSYQAASQSLGIGSVGYTGGAGPYGGGLQSSSFSGGTSFGQTAAASTSF
SQTGATSTSGDSYPGSYIGTLGGGAQFGSASSQTAS

>AHK09776.1 aciniform spidroin 1 N-terminal region variant 1, partial [Argiope trifasciata]
VQYDAVQSASPISRSPWANPAKAGSLMNCLINRIASSNVLPQQEKEDLESIMDTLMSAIKGASAKGKSSA
AQLQAINMAVASSLAELVVAEDAGNQASIAVKTQALTGALGQCFQAVMGTVDRKFINEINDLITMFAREA
ASDSNEIEDQGSFSTSGSSTSSSYQAASQSLGIGSVGYTGGAGPYGGGLQSSSFSGGTSFGQTAAASTSF
SQTGATSTSGDSYPGSYIGTLGGGAQFGSASSQTAS

>AHK09766.1 aciniform spidroin 1 N-terminal region variant 4, partial [Argiope argentata]
VQYDAVQSASTLSRSPWANPAKAGSLMNCLMSRIASSNVLPQQDKEDLESIMDTLMSAIKGASAKGKSSA
AQLKAINMAVASSLAEIVVAEDAGNQASIAVKTQALTGALGQCFQAVMGTVDRKFINEINDLITMFAKEA
ASESNEIPDQESFSASGSSASSSFQAVSQGSFQTTGGISTYSQPQVSQPESFGAGQQILQPSGYTGPSGY
TGLSSNNGTVGGGAQFGSVSGQTSYGQTSGSAASTGGQASFGAPSGASAG

>AHK09765.1 aciniform spidroin 1 N-terminal region variant 3, partial [Argiope argentata]
VQYDAVQSASPLSRSPWANPAKAGSFMNCLMSRIASSNVLPQQDKEDLESIMDTLMSAIKGASAKGKSSA
AQLKAINMAVASSLAEIVVAEDAGNQASIAVKTQALTGALGQCFQAVMGTVDRKFINEINDLITMFAKEA
ASESNEIPDQESSSASGSSASTSYQAASQGSFQTTGGISTYSQPQVSQPESFGAGQQILQPSGYTGPSGY
TGPSSNNGTVGGGAQFGSVSGQTSYGQTSGSAASTGGQASFGAPSGASAG

>AHK09764.1 aciniform spidroin 1 N-terminal region variant 2, partial [Argiope argentata]
VQYDAVQSASTLSRSPWANPAKAGSLMNCLMSRIASSNVLPQQDKEDLESIMDTLMSAIKGASAKGKSSA
AQLKAINMAVASSLAEIVVAEDAGNQASIAVKTQALTGALGQCFQAVMGTVDRKFINEINDLITMFAKEA
ASESNEIPDQESSSASGSSASTSYQAASQGSFQTTGGISTYSQPQVSQPESFGAGQQILQPSGYTGPSGY
TGPSSNNGTVGGGAQFGSVSGQTSYGQTSGSAASTGGQASFGAPSGASAG

>AHK09774.1 aciniform spidroin 1 N-terminal region variant 5, partial [Argiope aurantia]
VQYDAVQSASPLSRSPWANPAKAGSLMNCLINRISSSNVLPQQDKEDLESIMDTLMSAITGASAKGKSSA
AQLQAINMAVASSLAELVVAEDAGNQASIAVKTQALSGALQQCFQAVMGTVDRKFINEINDLITMFAREA
ASESNEIPDQGSFSASGSSAASSYQATSQSFQGSSQTTGGFSSYSQPQVPQPATFDTGSVGYTGGAGTYV
GGLQSGSITGGTSFGQTTAASTSFSQTGASTASGAGYTGPTGYTGPVGGGSQFGSDSGQTAS

>AHK09773.1 aciniform spidroin 1 N-terminal region variant 4, partial [Argiope aurantia]
VQYDAVQSASPLSRSPWANPAKAGSLMNCLINRISSSNVLPQQDKEDLESIMDTLMSAITGASAKGKSSA
AQLQAINMAVASSLAELVVAEDAGNQASIAVKTQALSGALQQCFQAVMGTVDRKFINEINDLITMFAREA
ASESNEIPDQGSFSASGSSAASSYQATSQSFQGSSQTTGGFSSYSQPQVPQPATFDTGSVGYTGGAGTYD
GGLQSGSITGGTSFGQTTAASTSFSQTGASTASGAGYTGPTGYTGPVGGGSQFGSDSGQTAS

>AHK09772.1 aciniform spidroin 1 N-terminal region variant 3, partial [Argiope aurantia]
VQYDAVQSASPLSRSPWANPAKAGSLMNCLINRISSSNVLPQQDKEDLESIMDTLMSAITGASAKGKSSA
AQLQAINMAVASSLAELVVAEDAGNQASIAVKTQALSGALQQCFQAVMGTVDRKFINEINDLITMFAREA
ASESNEIPDQGSFSASGSSAASSYQATSQSFQGSSQTTGGFSSYSQPQVPQPATFDTGSVGYTGGAGTYV
GGLQSGSITGGTSFGQTTAASTSFSQTGASTASGAGYTGPTGYTGPVGGGSQFGSDSGQTAS

>AHK09771.1 aciniform spidroin 1 N-terminal region variant 2, partial [Argiope aurantia]
VQYDAVQSASPLSRSPWANPAKAGSLMNCLINRISSSNVLPQQDKEDLESIMDTLMSAITGASAKGKSSA
AQLQAINMAVASSLAELVVAEDAGNQASIAVKTQALSGALQQCFQAVMGTVDRKFINEINDLITMFAREA
ASESNEIPDQASFSASGSSAASSYQATSQSFQGSSQTTGGFSSYSQPQVPQPATFDTGSVGYTGGAGTYD
GGLQSGSITGGTSFGQTTAASTSFSQTGASTASGAGYTGPTGYTGPVGGGSQFGSDSGQTAS

>AHK09770.1 aciniform spidroin 1 N-terminal region variant 1, partial [Argiope aurantia]
VQYDAVQSASPLSRSPWANPAKAGSLMNCLINRISSSNVLPQQDKEDLESIMDTLMSAITGASAKGKSSA
AQLQAINMAVASSLAELVVAEDAGNQASIAVKTQALSGALQQCFQAVMGTVDRKFINEINDLITMFAREA
ASESNEIPDQASFSASGSSAASSYQATSQSFQGSSQTTGGFSSYSQPQVPQPATFDTGSVGYTGGAGTYD
GGLQSGSITGGTSFGQTTAASTSFSQTGASTASGAGYTGPTGYTGPVGGGSQFGSDSGQTAS

>AHK09788.1 aciniform spidroin 1 N-terminal region variant 13, partial [Argiope trifasciata]
VQYDAVQSASPISRSPWANPAKAGSLMNXLINRIASSBVLPQQEKEDLESIMDTLMSAIKGASAKGKSSA
AQLQAINMAVASSLAELVVAEDAGNQASIAVKTQALTGALGQCFQAVMGTVDRKFINEINDLITMFAREA
ASESNEIQDQGSFSTSGSSASSSYQAASQSSGIGSVGYTGGAGPYGGGLQSSSFSGGTSFGQTAAASTSF
SQTGATSTSGDSYTGPVGYSGPLGGGAQFGSVSSQTAS

>AHK09787.1 aciniform spidroin 1 N-terminal region variant 12, partial [Argiope trifasciata]
VQYDAVQSASPISRSPWANPAKAGSLMNCLINRIASSNVLPQQEKEDLESIMDTLMSAIKGASAKGKSSA
AQLQAINMAVASSLAELVVAEDAGNQASIAVKTQALSGALQQCFQAVMGTVDRKFINEINDLITMFAREA
ASESNXIQDQGSFSTSGSSASSSYQAASQSSGIGSVGYTGGAGPYGGGLQSSSFSGGTSFGQTAAASTSF
SQTGATSTSGDSYTGPVGYSGPLGGGAQFGSVSSQTAS

>AHK09786.1 aciniform spidroin 1 N-terminal region variant 11, partial [Argiope trifasciata]
VQYDAVQSASPISRSPWANPAKAGSLMNCLINRIASSNVLPQQEKEDLESIMDTLMSAIKGASAKGKSSA
AQLQAINMAVASSLAELVVAEDAGNQASIAVKTQALSGALQQCFQAVMGTVDRKFINEINDLITMFAREA
ASESNEIQDQGSFSTSGSSASSSYQAASQSSGIGSVGSTGGAGPYGGGLQSSSFSSGTSFGQTAAASTSF
SQTGATSTSGDSYTGPVGYSGPLGGGEQLGSASSQTAS

>AHK09785.1 aciniform spidroin 1 N-terminal region variant 10, partial [Argiope trifasciata]
VQYDAVQSASPISRSPWANPAKAGSLMNCLINRIASSNVLPQQEKEDLESIMDTLMSAIKGASAKGKSSA
AQLQAINMAVASSLAELVVAEDAGNQASIAVKTQALSGALQQCFQAVMGTVDRKFINEINDLITMFAREA
ASESNDIQDQGSFSTSGSSASSSYQAASQSSGIGSVGYTGGAGPYGGGLQSSSFSGGTSFGQTAAASTSF
SQTGATSTSGDSYTGPVGYSGPLGGGAQFGSASSQTAS

>AHK09784.1 aciniform spidroin 1 N-terminal region variant 9, partial [Argiope trifasciata]
VQYDAVQSASPISRSPWANPAKAGSLMNCLINRIASSNVLPQQEKEDLESIMDTLMSAIKGASAKGKSSA
AQLQAINMAVASSLAELVVAEDAGNQASIAVKTQALSGALQQCFQAVMGTVDRKFINEINDLITMFAREA
ASESNEIQDQGSFSTSGSSASSSYQAASQSSGIGSVGYTGGAGPYGGGLQSSSFSGGTSFGQTAAASTSF
SQTGATSTSGDSYTGPVGYSGPLGGGAQFGSVSSQTAS

>AHK09783.1 aciniform spidroin 1 N-terminal region variant 8, partial [Argiope trifasciata]
VQYDAVQSASTISRSPWANPAKAGSLMNCLINRIASSNVLPQQEKEDLESIMDTLMSAIKGASAKGKSSA
AQLQAINMAVASSLAELVVAEDAGNQASIAVKTQALSGALQQCFQAVMGTVDRKFINEINDLITMFAREA
ASESNEIQDQGSFSTSGSSASSSYQAASQSSGIGSVGYTGGAGPYGGGLQSSSFSGGTSFGQTAAASTSF
SQTGATSTSGDSYTGPVGYSGPLGGGAQFGSVSSQTAS

>AHK09778.1 aciniform spidroin 1 N-terminal region variant 3, partial [Argiope trifasciata]
VQYDAVQSASPISRSPWANPAKAGSLMNCLINRIASSNVLPQQXXEDLESIMDTLMSAIKGASAKGKSSA
AQLQAINMAVASSLAELVVAEDAGNQASIAVKTQALTGALGQCFQAVMGTVDRKFIBEINDLITMFAREA
ASDSNEIEDQGSFTTSGSSASSSYQAASQSLGIGSVGYTGGAGPYGGGLQSSSFSGGTSFGQTAAASTSF
SQTGATSTSGDSYPGSYXGTLGGGAQFGSASSQTAS

>AHK09777.1 aciniform spidroin 1 N-terminal region variant 2, partial [Argiope trifasciata]
VQYDAVQSASPISRSPWANPAKAGSLMNCLINRIASSNVLPQQEKEDLESIMDTLMSAIKGASAKGKSSA
AQLQAINMAVASSLAELVVAEDAGNQASIAVKTQALTGALGQCFQAVMGTVDRKFINEINDLITMFAREA
ASDSNEIEDQGSFTTSGSSASSSYQAASQSLGIGSVGYTGGAGPYGGGLQSSSFSGGTSFGQTAAASTSF
SQTGATSTSGDSYPGSYIGTLGGGAQFGSASSQTAS

>AHK09768.1 aciniform spidroin 1 N-terminal region variant 6, partial [Argiope argentata]
VQYDAVQSASTLSRSPWANPAKAGSLMNCLMSRIASSNVLPQQDKEDLESIMDTLMSAIKGASAKGKSSA
AQLKAINMAVASSLAEIVVAEDAGNQASIAVKTQALTGALGQCFQAVMGTVDRKFINEINDLITMFAKEA
ASESNEIPDQESFSASGSSASTSYQAASQSFQGSSQTTGGISTYPQPQVSQSATFGIGSVGNTGGAGSYG
GGLQSGSVTGGTSFGQTSTLSTSLSQTGGISTSGAGYNGPVGYRGPVGGGSQFGTDSSQT

>AHK09767.1 aciniform spidroin 1 N-terminal region variant 5, partial [Argiope argentata]
VQYDAVQSASTLSRSPWANPAKAGSLMNCLMSRIASSNVLPQQDKEDLESIMDTLMSAIKGASAKGKSSA
AQLKAXNMAVASSLAEIVVAEDAGNQASIAVKTQALTGALGQCFQAVMGTVDRKFINEINDLITMFAKEA
ASESNEIPDQESFSASGSSASTSYQAASQSFQGSSQTTGGISTYPQPQVSQSATFGIGSVGNTGGAGSYG
GGLQSGSVTGGTSFGQTSTLSTSLSQTGGISTSGAGYNGPVGYRGPVGGGSQFGTDSSQT

>AHK09763.1 aciniform spidroin 1 N-terminal region variant 1, partial [Argiope argentata]
VQYDAVQSASTLSRSPWANPAKAGSLMNCLMSRIASSNVLPQQDKEDLESIMDTLMSAIKGASAKGKSSA
AQLQAINMAVASSLAEIVVAEDAGNQASIAVKTQALTGALGQCFQAVMGTVDRKFINEINDLITMFAKEA
ASESNEIPDQESFSASGSSASTSYQAASQSFQGSSQTTGGISTYPQPQVSQSATFGIGSVGNTGGAGSYG
GGLQSGSVTGGTSFGQTSTLSTSLSQTGGISTSGAGYNGPVGYRGPVGGGSQFGTDSSQT

>AWK58696.1 aciniform spidroin 1 variant 3, partial [Argiope argentata]
SESQRGYGQSSGSTSQLAFGAGQSAGASLTGALNSPVGLRSGSAASRINQLASSVTNAVGPNGVDANALA
RSLQSSFSALRSSGMSSGDAKVEVLLETIVSLLQLLSNTQIRGVNPATASSVANSAARSFELILA

>AHK09794.1 aciniform spidroin 1 C-terminal region variant 2, partial [Argiope argentata]
SRVLSGVLNGVSRAAQDLGLNVDTSNVQNDISSSNSFLSSSSTTSYSQTGGSTSSAASTRTSGSTGYTGE
QYGSASSQRSYGQTSGYTGSTAGQTGYGQASGYTGSSESQRGYGQSSGSTSQLAFGAGQSAGASLTGALN
SPVGLRSGSAASRINQLASSVTNAVGPNGVDANALAQSLQSSFSALRS

>AHK09789.1 aciniform spidroin 1 N-terminal region variant 14, partial [Argiope trifasciata]
VQYDXXXSASXXSRSPWANPAKAGXLMNCLINXIASSNVLPQQEKEDLESIMDTLMSAIKGASAKGKSSA
AQLQAINMAVASSLAELVVAEDAGNQASIAVKTQALXGALXQCFXAVMGTVDRKFINEINDLIRMFAREA
ASETNEIPDQGALYGAGSSASSSFQATGQNYQDSSRTASGSTDSSTSDTAIRTTGYTGYTGQQFGSVSGQ
TSYDQGSGYTGSAAGQGGYGQTSGFGGPAGGPGAFGPTTGASAG

>AWK58685.1 aciniform spidroin 1 variant 2, partial [Argiope argentata]
MNWLATLAFAVLLLSVQYDAAQSASSDSSRSPWANPAKAGALMSCLMNKIASSPVLPQQEKEDLESIMDT
LMSAIKGASAKGKSSAAQLQAINMAVASSLAEIVVAEDAGNQASIAVKTQALTGALGQCFQAVMGTVDRK
FINEINDLIRMFARQAASENNEIPDQGASYGPGSSDTSSYQAAGQNYQASSSASGASYGAGSSATSSYQA
TGQNYQDSSSASYSQRADSASSAASTR

>AWK58684.1 aciniform spidroin 1 variant 1, partial [Argiope argentata]
MNWLPTLAFAILLLSVQYDAVQSASTLSRSPWANPAKAGSLMNCLMSRIASSNVLPQQDKEDLESIMDTL
MSAIKGASAKGKSSAAQLKAINMAVASSLAEIVVAEDAGNQASIAVKTQALTGALGQCFQAVMGTVDRKF
INEINDLITMFAKEAASESNEIPDQESFSASGSSASSSFQAVSQGSFQTTGGISTYSQPQVSQPESFGAG
QQILQPSGYTGPSGYTGLSSNNGTVGGGAQF

>AWK58686.1 aciniform spidroin 1 variant 3, partial [Argiope argentata]
MNWLPTLAFAILLLSVQYDAVQSASTLSRSPWANPAKAGSLMNCLMSRIASSNVLPQQDKEDLESIMDTL
MSAIKGASAKGKSSAAQLQAINMAVASSLAEIVVAEDAGNQASIAVKTQALTGALGQCFQAVMGTVDRKF
INEINDLITMFAKEAASESNEIPDQESFSASGSSASTSYQAASQSFQGSSQTTGGISTYPQPQVSQSATF
GIGSVGNTGGAGSYGGGLQSGSVTGGTSFGQTSTLSTSLSQTGGISTSGAGYNGPVGYRGPVGGGSQFGT
DSSQTANLISRVANALSNTSTLRTVLRRGVSQQIASSILRRAAQTLASTLGVD

>AWK58694.1 aciniform spidroin 1 variant 1, partial [Argiope argentata]
SLNSPVGLRSGSAASRIRQLTSSVTNAVGPNGVDANALARSLQSSFSNLRSSGMSSSDAKIEVLLETIVS
LLQLLSNTQIRGVNPATASSVANSAARSFELVLA

>AHK09800.1 aciniform spidroin 1 C-terminal region variant 1, partial [Argiope aurantia]
SRVLSAVLNGVSSAAQGVGINVDSGSVQSDISSSSSFLSTSSSASSFSQTSASSTSGAGYTGPSGPSGYT
GPAGPSGYTGPAGPSGYTGPVGGGAQFGSVSGQSSFGQTLGVTASAGAPGGLLGGAPSSVTSGAGQSGGV
SLISSLNSPVGLRSGSAASRISQLTSSVTNAVGPNGVDANALARSLQSSFSALRS

>AWK58695.1 aciniform spidroin 1 variant 2, partial [Argiope argentata]
AASTGGQGVLGQPIGVPSSLTAGVGQTADVSVISSLNSPVGLRSGSAASRINQLASSVTNAVGPNGVDAN
VLAQSLQSSFSALRSSGMSSGDAKVEVLLETIVGLLQLLSNTQIRGVNPATASSVANSAARSFELILA

>AHK09801.1 aciniform spidroin 1 C-terminal region variant 2, partial [Argiope aurantia]
SRVLSAVLNGVSSAAQGVGINVDTGSVQSDISSSSSFLSTSSSAASFSQTSASSTSGAGYTGPAGPSGYT
GPAGPSVYTGPAGPSGYTGPAGPSGYTGPSGPSGYTGPVGGGGVVSGQTSFGQTTGFKASAGAEGVFPGG
VPSSLTSGAGQSAGVSLISSLNSPVGLRSGSAASRISQLTSSVTNAVGPNGVDANALARSLQSSFSALRS

>ADM35669.1 aciniform spidroin 1, partial [Argiope amoena]
DISSSSSFLSSSSSSASFSQTSASSTSGAGYTAPAGPSGYTGPSGPSGYTGPVGGAAQFGSVSGQTSFGQ
TSGFTASTGGQAAFGATSGSSAGLVSRVANALANTSTLRAVLRRGVSQQTASSVVQRAVQSLAGTLGVDG
NSLSRIALQAISQLPGGSDTSAYAQAFSSALFNAGVLNASNIDTLGSRVLSAVLNGVSSAAQGIGLNVDT
GSVQSDISSSSSFLSSSSSSASFSQTSASSTSGAGYTAPAGPSGYTGPSGPSGYTGPVGGAAQFGSVSGQ
TSFGQTSGFTASTGGQAAFGATSGSSAGLVSRVANALANTSTLRAVLRRGVSQQTASSVVQRAVQSLAGT
LGVDGNSLSRIALQAISQLPAGSDTSAYAQAFSSALVNAGVLNASNIDTLGSRVLSAVLNGVSSAAQGIG
LNVDTGSVQSDISSSSSFLSSSSSSASFSQTSASSTSGAGYTGPSGPSGYTGPAGPSGYTGPVGGAAQFG
SVSGQTSFGQTSGFTASTGGQAAFGATSGSSAGLVSRVANALANTSTLRAVLRRGVSPQTASSVVQRAVQ
SLAGTLGVDGNSLSRIALQAISQLPAGSDTSAYAQAFSSALVNAGVLSASNIDTLGSRVLSAVLNGVSSA
AQGIGLNVDTGSVQSDISSSSSFLSSSSSSSSISQTSASSTSGAGYTGPAGPSGYTGPSGPSGYTGPVGG
AAQFGSVSGQTSFGQTSGFTASTGGQAAFGATSGSSAGLVSRVANALANTSTLRAVLRRGVSQQTASSVV
QRAVQSLAGTLGVDGNSLSRIALQAISQLPAGSDTSAYAQAFSSALVNAGVLNASNIDTLGSRVLSAVLN
GVSSAAQGIGLNVDSGSIQSDISSSSSFLSSSSSSSSISQTSASSTSGAGYTGPAGPSGYTGPSGPSGYT
GPVGGAAQFGSVSGQTSFGQTSGFTASTGGQAAFGATSGSSAGLVSRVANALANTSTLRAVLRRGVSQQT
ASSVVQRAVQSLAGTLGVDGNSLSRIALQAISQLPAGSDTSAYAQAFSSALVNAGVLNASNIDTLGSRVL
SAVLNGVSSAAQGIGLNVDSGS

>AAR83925.1 aciniform spidroin 1, partial [Argiope trifasciata]
SSALFNAGVLNASNIDTLGSRVLSALLNGVSSAAQGLGINVDSGSVQSDISSSSSFLSTSSSSASYSQAS
ASSTSGAGYTGPSGPSTGPSGYPGPLGGGAPFGQSGFGGSDGPQGGFGATGGASAGLISRVANALANTST
LRTVLRTGVSQQIASSVVQRAAQSLASTLGVDGNNLARFAVQAVSRLPAGSDTSAYAQAFSSALFNAGVL
NASNIDTLGSRVLSALLNGVSSAAQGLGINVDSGSVQSDISSSSSFLSTSSSSASYSQASASSTSGAGYT
GPSGPSTGPSGYPGLLGGGAPFGQSGFGGSDGPQGGFGATGGASAGLISRVANALANTSTLRTVLRTGVS
QQIASSVVQRAAQSLASTLGVDGNNLARFAVQAVSRLPAGSDTSAYAQAFSSALFNAGVLNASNIDTLGS
RVLSALLNGVSSAAQGLGINVDSGSVQSDISSSSSFLSTSSSSASYSQASASSTSGAGYTGPSGPSTGPS
GYPGPLGGGAPFGQSGFGGSDGPQGGFGATGGASAGLISRVANALANTSTLRTVLRTGVSQQIASSVVQR
AAQSLASTLGVDGNNLARFAVQAVSRLPAGSDTSAYAQAFSSALFNAGVLNASNIDTLGSRVLSALLNGV
SSAAQGLGINVDSGSVQSDISSSSSFLSTSSSSASYSQASASSTSGAGYTGPSGPSTGPSGYPGPLGGGA
PFGQSGFGGSAGPQGGFGATGGASAGLISRVANALANTSTLRTVLRTGVSQQIASSVVQRAAQSLASTLG
VDGNNLARFAVQAVSRLPAGSDTSAYAQAFSSALFNAGVLNASNIDTLGSRVLSALLNGVSSAAQGLGIN
VDSGSVQSDISSSSSFLSTSSSSASYSQASASSTSGAGYTGPSGPSTGPSGYPGPLGGGAPFGQSGFGGS
AGPQGGFGATGGASAGLISRVANALANTSTLRTVLRTGVSQQIASSVVQRAAQSLASTLGVDGNNLARFA
VQAVSRLPAGSDTSAYAQAFSSALFNAGVLNASNIDTLGSRVLSALLNGVSSAAQGLGINVDSGSVQSDI
SSSSSFLSTSSSSASYSQASASSTSGTGYTGPSGPSTGPSGYPGPLGGGAPFGQSGFGGSAGPQGGFGAT
GGASAGLISRVANALANTSTLRTVLRTGVSQQIASSVVQRAAQSLASTLGVDGNNLARFAVQAVSRLPAG
SDTSAYAQAFSSALFNAGVLNASNIDTLGSRVLSALLNGVSSAAQGLGINVDSGSVQSDISSSSSFLSTS
SSSASYSQASASSTSGAGYTGPSGPSTGPSGYPGPLGGGAPFGQSGFGGSAGPQGGFGATGGASAGLISR
VANALANTSTLRTVLRTGVSQQIASSVVQRAAQSLASTLGVDGNNLARFAVQAVSRLPAGSDTSAYAQAF
SSALFNAGVLNASNIDTLGSRVLSALLNGVSSAAQGLGINVDSGSVQSDISSSSSFLSTSSSSASYSQAS
ASSTSGAGYTGPSGPSTGPSGYPGPLGGGAPFGQSGFGGSDGPQGGFGATGGASAGLISRVANALANTST
LRTVLRTGVSQQIASSVVQRAAQSLASTLGVDGNNLARFAVQAVSRLPAGSDTSAYAQAFSSALFNAGVL
NASNIDTLGSRVLSALLNGVSSAAQGLGINVDSGSVQSDISSSSSFLSTSSSSASYSQASASSTSGAGYT
GPSGPSTGPSGYPGPLGGGAPFGQSGFGGSAGPQGGFGATGGASAGLISRVANALANTSTLRTVLRTGVS
QQIASSVVQRAAQSLASTLGVDGNNLARFAVQAVSRLPAGSDTSAYAQAFSSALFNAGVLNASNIDTLGS
RVLSALLNGVSSAAQGLGINVDSGSVQSDISSSSSFLSTSSSSASYSQASASSTSGAGYTGPSGPSTGPS
GYPGPLGGGAPFGQSGFGGSAGPQGGFGATGGASAGLISRVANALANTSTLRTVLRTGVSQQIASSVVQR
AAQSLASTLGVDGNNLARFAVQAVSRLPAGSDTSAYAQAFSSALFNAGVLNASNIDTLGSRVLSALLNGV
SSAAQGLGINVDSGSVQSDISSSSSFLSTSSSSASYSQASASSTSGAGYTGPSGPSTGPSGYPGPLGGGA
PFGQSGFGGSAGPQGGFGATGGASAGLISRVANALANTSTLRTVLRTGVSQQIASSVVQRAAQSLASTLG
VDGNNLARFAVQAVSRLPAGSDTSAYAQAFSSALFNAGVLNASNIDTLGSRVLSALLNGVSSAAQGLGIN
VDSGSVQSDISSSSSFLSTSSSSASYSQASASSTSGAGYTGPSGPSTGPSGYPGPLGGGAPFGQSGFGGS
AGPQGGFGATGGASAGLISRVANALANTSTLRTVLRTGVSQQIASSVVQRAAQSLASTLGVDGNNLARFA
VQAVSRLPAGSDTSAYAQAFSSALFNAGVLNASNIDTLGSRVLSALLNGVSSAAQGLGINVDSGSVQSDI
SSSSSFLSTSSSSASYSQALASSTSGAGYTGPSGPSTGPSGYPGPLGGGAPFGQSGFGGSAGPQGGFGAT
GGASAGLISRVANALANTSTLRTVLRTGVSQQIASSVVQRAAQSLASTLGVDGNNLARFAVQAVSRLPAG
SDTSAYAQAFSSALFNAGVLNASNIDTLGSRVLSALLNGVSSAAQGLGINVDSGSVQSDISSSSSFLSTS
SSSASYSQASASSTSGAGYTGPSGPSTGPSGYPGPLSGGASFGSGQSSFGQTSAFSASGAGQSAGVSVIS
SLNSPVGLRSASAASRLSQLTSSITNAVGANGVDANSLARSLQSSFSALRSSGMSSSDAKIEVLLETIVG
LLQLLSNTQVRGVNPATASSVANSAARSFELVLA

>AHK09813.1 aciniform spidroin 1 [Argiope argentata]
MNWLPTLAFAILLLSVQYDAVQSASTLSRSPWANPAKAGSLMNCLMSRIASSNVLPQQDKEDLESIMDTL
MSAIKGASAKGKSSAAQLQAINMAVASSLAEIVVAEDAGNQASIAVKTQALTGALGQCFQAVMGTVDRKF
INEINDLITMFAKEAASESNEIPDQESFSASGSSASTSYQAASQSFQGSSQTTGGISTYPQPQVSQSATF
GIGSVGNTGGAGSYGGGLQSGSVTGGTSFGQTSTLSTSLSQTGGISTSGAGYNGPVGYRGPVGGGSQFGT
DSSQTANLISRVANALSNTSTLRTVLRRGVSQQIASSILRRAAQTLASTLGVDGNNLSRVALQAISQVPT
GSDTSAYAQAFSSALFNAGVLNASNIDTLGSRVLSAVLNGVSSAAQGLGINVDTGSVQSDISSSSSFLST
SSSASSFSSQASASSTSGAGYTGPSGYTGPVGGGAQFGSASGQSSFGQTSGLTASSGGQAAFGGTSGASA
GLISRVANALANTSTLRAVLRRGVSQQTASSVVQRAAQSLASTLGIDGNNLSRVALQATSQVPTGSDTSA
YAQAFSSALFNAGVLNASNIDTLGSRVLSAVLNGVSSAAQGLGINVDTGSVQSDISSSSSFLSTSSSASS
FSSQASASSTSGAGYTGPSGYTGPVGGGAQFGSASGQSSFGQTSGFTASSGGQAAFGGTSGASAGLISRV
ANALANTSTLRAVLRRGVSQQTASSVVQRAAQSLASTLGVDGNNLSRVALQAISQVPTGSDTSAYAQAFS
SALFNAGVLNASNIDTLGSRVLSAVLNGVSSAAQGLGINVDTGSVQSDISSSSSFLSTSSSASSFSSQAS
ASSTSGAGYTGPSGYTGPVGGGAQFGSASGQSSFGQTSGFTASSGGQAAFGGTSGASAGLISRVANALAN
TSTLRAVLRRGVSQQTASSVVQRAAQSLASTLGVDGNNLSRVALQAISQVPTGSDTSAYAQAFSSALFNA
GVLNASNIDTLGSRVLSAVLNGVSSAAQGLGINVDTGSVQSDISSSSSFLSTSSSASSFSSQASASSTSG
AGYTGPSGYTGPVGGGAQFGSASGQSSFGQTSEFTASSGGQAAFGGTSGASAGLISRVANALANTSTLKA
VLRRGVSQQTASSVVQRAAQSLASTLGVDGNNLSRVALQAISQVPTGSDTSAYAQAFSSALFNAGILNAS
NIDTLGSRVLSAVLNGVSSAAQGLGINVDTGSVQSDISSSSSFLSTSSSASSFSSQASASSTSGAGYTGP
SGYTGPVGGGAQFGSASGQSSFGQTSGFTASSGGQAAFGGTSGASAGLISRVANALANTSTLRAVLRRGV
SQQTASSVVQRAAQSLASTLGVDGNNLSRVALQAISQVPTGSDTSAYAQAFSSALFNAGVLNASNIDTLG
SRVLSAVLNGVSSAAQGLGINVDTGSVQRDISSSSSFLSTSSSASSFSSQASASSTSGAGYTGPSGYTGP
VGGGAQFGSASGQSSFGQTSGFTASSGGQAAFGGTSGASAGLISRVANALANTSTLKAVLRRGVSQQTAS
SVVQRAAQSLASTLGVDGNNLSRVALQAISQVPTGSDTSAYAQAFSSALFNAGVLNASNIDTLGSRVLSA
VLNGVSSAAQGLGINVDTGSVQSDISSSSSFLSTSSSASSFSSQASASSTSGAGYTGPSGYTGPVGGGAQ
FGSASGQSSFGQTSGFTASSGGQAAFGGTSGASAGLISRVANALANTSTLRAVFRRGVSQQTASSVVQRA
AQSLASTLGVDGNNLSRVALQAISQVPTGSDTSAYAQAFSSALFNAGVLNASNIDTLGSRVLSAVLNGVS
SAAQGLGINVDTGSVQSDISSSSSFLSTSSSASSFSSQASASSTSGAGYTGPSGYTGPVGGGAQFGSASG
QSSFGQTSGFTASSGGQAAFGGTSGASAGLISRVANALANTSTLRAVLRRGVSQQTASSVVQRAAQSLAS
TLGVDGNNLSRVALQAISQVPTGSDTSAYAQAFSSALFNAGVLNASNIDTLGSRVLSAVLNGVSSAAQGL
GINVDTGSVQSDISSSSSFLSTSSSASSFSSQASASSTSGAGYTGPSGYTGPVGGGAQFGSASGQSSFGQ
TSGFTASSGGQAAFGGTSGASADLISRVANALANTSTLRAVLRRGVSQQTASSVVQRAAQSLASTLGVDG
NNLSRVALQAISQVPTGSDTSAYAQAFSSALFNAGVLNASNIDTLGSRVLSAVLNGVSSAAQGLGINVNT
GSVQSDISSSSSFLSTSSSASSFSSQASASSTSGAGYTGPSGYTGPVGGGAQFGSASGQSSFGQTSGFTA
SSGGQAAFGGTSGASAGLISRVANALANTSTLRAVLRRGVSQQTASSVVQRAAQSLASTLGVDGNNLSRV
ALQAISQVPTGSDTSAYAQAFSSALFNAGVLNASNIDTLGSRVLSAVLNGVSSAAQGLGINVDTGSVQSD
ISSSSSFLSTSSSASSFSSQASASSTSGAGYTGSSGYTGPKGGGAQFGSASGQSSFGQTSGFTASSGGQA
AFGGTSGASAGLISGVANALANTSTLRAVFRRGVSQQTASSVVQRAAQSLASTLGVDGNNLSRVALQAIS
QVPTGSDTSAYAQAFSSALFNAGVLNASNIDTLGSRVLSAVLNGVSSAAQGLGINVDTGSVQSDISSSSS
FLSTSSSASSFSTQASASSTSGAGYTGPSGYIGPVGGGAQFGSASGQSSFGQTSGFTASSGGQAAFGGTS
GASAGLISRVANALANTSTLRAVLRRGVSQQTASSVVQRAAQSLASTLGVDGNNLSRVALQAISQVPTGS
DTSAYAQAFSSALFNAGVLNASNIDTLGSRVLSAVLNGVSSAAQGLGINVDTGSVQSDISSSSSFLSTSS
SASSFSSQASASSTSGAGYTGPSGYTGPVGGGAQFGSASGQSSFGQTSGFTASSGGQAAFGGTSGASAGL
ISRVANALANTSTLRAVLRRGVSQQTASSVVQRAAQSLASTLGVDGNNLSRVALQAISQVPTGSDTSAYA
QAFSSALFNAGVLNASNIDTLGSRVLSAVLNGVSSAAQGLGINVDTGSVQSDISSSSSFLSTSSSASSFS
SQASASSTSGAGYTGPSGYTGPVGGGAQFGSASGQSSFGQTSGFTASSDGQAAFGGTSGASAGLISRVAN
ALANTSTLRAVLRRGVSQQTASSVVQRAAQSLASTLGVDGNNLSRVALQAISQVPTGSDTSAYAQAFSSA
LFNAGVLNASNIDTLGSRVLSAVLNGVSSAAQGLGINVDTGSVQSDISSSSSFLSTSSSASSFSSQASAS
SSGGAGYTEPSGYTGPVGGGAQFGSASGQSSFGQTSGFTASSDGQAAFGGTSGASAGLISRVANALANTS
TLRAVLRRGVSQQTASSVVQRAAQSLASTLGVDGNNLSRVALQAISQVPTGSDTSAYAQAFSSALFNAGV
LYASNIDTLGSRVLSAVLNGVSSAAQGLGINVDTGSVQSDISSSSSFLSTSSSASSFSSQASASSTSGAG
YTGPSGYTGPKGGGAQFGSASGQSSFGQTSGFTASSSGQAAFGGTSGASAGLISRVANALANTSTLRAVL
RRGVSQQTASSVVQRAAQSLASTLGVDGNNLSRVALQAISQVPTGSDTSAYAQAFSSALFNAGVLNASNI
DTLGSRVLSAVLNGVSSAAQGLGINVDTGSVQSDISSSSSFLSTSSSASSFSSQASASSTSGAGYTGPSG
YTGPVGGGAQFGSASGQSSFGQTSGFTASSDGQAAFGGTSGASAGLISRVANALANTSTLRAVLRRGVSQ
QTASSVVQRAAQSLASTLGVDGNNLSRVALQAISQVPTGSDTSAYAQAFSSALFNAGVLNASNIDTLGSR
VLSAVLNGVSSAAQGLGINVDTGSVQSDISSSSSFLSTSSSASSFSSQASASSTSGAGYTEPSGYTGPVG
GGAQFGSASGQSSFGQTSGFTASSDGQAAFGGTSGASAGLISRVANALANTSTLRAVLRRGVSQQTASSV
VQRAAQSLASTLGVDGNNLSRVALQAISQVPTGSDTSAYAQAFSSALFNAGVLNASNIDTLGSRVLSAVL
NGVSSAAQGLGINVDTGSVQSDISSSSSFLSTSSSASSFSSQASASSTSGAGYTGPSGYTGPVGGGAQFG
SASGQSSFGQTSGFTASSGGQAAFGGTSGASAGLISRVANALANTSTLRAVLRRGVSQQTASSVVQRAAQ
SLASTLGVDGNNLSRVALQAISQVPTGSDTSAYAQAFSSALFNAGVLNASNIDTLGSRVLSAVLNGVSSA
AQGLGINVDTGSVQSDISSSSSFLSTSSSASSISSQVSASSTSGAGYTGPSGYTGPVGGGAQFGSSSGQS
SFGQTSGFTTSAGLLGATSGSLSGAGQSAGVSLTSSLNSPVGLRSGSAASRIRQLTSSVTNAVGPNGVDA
NALARSLQSSFSNLRSSGMSSSDAKIEVLLETIVSLLQLLSNTQIRGVNPATASSVANSAARSFELVLA

>AMK48675.1 aggregate spidroin 1, partial [Argiope argentata]
PAGPGTTPGTQTGPDGKINKVVVPSTTPSPQGPEGEQGNPLSPNRQTTPGSEGPGFKFQTPRPIKGPKGK
PIQIIPAGPGTTPGTVTGRNGRPKRFVVPKGAFTTPGSIPGPHGKPIHVKPAGPGTTPGVKTGPDGSIDS
IILPSTPKESQPGFPTFQFQTPRPIKGPKGKRIQVIPAGPGTTPGVVTGPDGQPFKFIVPFGAFTTPGSI
PGPNGKPIHVRPAGPGTTPGAKTDSDGDIDSIVLPSTPKGPSPGLQFQTPKPIKGPAGKPLQIIPAGPGT
TPGVVTGPDGEPIEYIVPFGAFTTPGSIPGPNGKPIHVKPAGPGTTPGAKTDSDGDIDSIVLPSTPKGPS
PGFQFQTPRPITAPGGKPIQVVPAGPGTTPGVVTGPDGRPVKFIVPQGAFTTPGSFMGPNGKPIHVGPAG
PGTTPGAKTDSDGNIDSIVLPRTPRGAGPGFQFSTPGPVPQPDGQPIQIVPAGVGTTPGIVTGPDGQPVK
FIVPNGAFSTTGYIPGPHGKPIRVGPAGPGTTPGAKTDSDGDVSEILLPSTPSPPAPKPANPTTPTDVKG
PQGGPVMIIPAGPGTTPGTITGPDGNPTKFIVPLGAFTTPGSIPGPDGKPIHVQPAGPGTTPGAETGPDG
KINKIILPTTPKRPSYPIPTTTTPIPGPGQPIQIIPAGPGTTPGTVTGPDGQPVKFIVPQGAFVTPGTIL
GPDGKPIPVEPQGPGTTPGAELGPDGKINKIVLPTTPPNPPPSGPLNPENEPIPPFGPGNSPNSPQTPGN
YPGSAFQFPGFPDAPGSNGPIGYYDFSQLPSGESPEMEGSIGFLPNFSPEIGGPFPGFPGGPGSPGPSGF
LNVNSLPDFINQGYGFPGSPQDPLGYLNFSMLPPGYNPDFSGQFVYPGYPGSPGSGGQFPGGFMSFPELP
KDVTDKINGTFSLPQLMQALQPLFPGQNINIGAIPKQQMQNIPGFEGTYDNLRLANFGNNNQPVGGVFYL
PELVRLISYLPVGSFGNGPGTINQDGGFGDPFNFPGLNGAPGYICDYPDNGDAATG

>QDI78451.1 aggregate spidroin 1 [Argiope trifasciata]
MGWISHVIVLLCLVGTQFTKAYPRQNYQPGIGVVQDDPLLDSDTGENFANVFAQSLENCGAFSHEEAKEY
KEIIQVLTRAFGSFPDLQKAPPGVLKATAAGFASAVAERTAADIEQGELYAKTRCVIQALRKSFIVTTGV
SNPYFISEVERLIEVFYLTRGVPRPTFEQPFEQAGQIQSQGQPPAQPQGQPPAQPQGQDLGGGIQGTQHA
GGNLGEAAPSEPIGKAIRGKKREPSNDLGGLISGAFNGIFGGGGGGGSQQSGDDYYTYETESYYTGSYET
YETSSYETGSYETYETESYDTGPYGTFETESYDTGPYGTYETDSYDPGSYVTGSYDTYETGSSATGEYET
YEDGSYVTGEYDTYEDGSYETGEYETYETESYETGEYQTGEYSSYETGSYETGESGSYETGEYQGEYSSY
ETGSYETGEYQTGEYSSYETGSYETGESGSYETGESGSYETGESGSYETGESGSYVTGSYGTGSYVTGSY
GTGSYITGESGSYDTGSYITGESGSYDTGSYITGESGSYDTGSYITGESGSYDTGSYITGESGSYDTGSY
ITGESGSYDTGSYITGESGSYDTGSYITGESGSYDTGSYITGESGSYDTGSYITGESGSYDTGSYITGES
GSYDTGSYITGESGSYDTGSYITGESGSYDTGSYITGESGSYDTGSYITGESGSYDTGSYITGESGSYDT
GSYITGESGSYDTGSYITGESGSYDTGSYITGESGSYDTGSYITGESGSYVTDESGSYVTDESGSYVTDE
SGSYVTDESGSYLTGESGSYVTGESSSFETASYDTGNYLTDEYATDEFGTYETASSEYDTGEYTTREYVS
GEYGTGEIPVIEGGATPGAITNPDGELNRVILPDGSGAVPGTISGPDGQPIKIIPARPGTTPGAIMGPDG
KISKIIVPQVPSPRSDEPKFVGGKGVQPVRIVTAKPGTTPGAVTGPNGRLNKLVLPDGTGTTPGIVTGPY
GEFLQVVLPVGAGFTPGTVTAPGGKPILVEPAQYGTTPGVVTDPDGKIKKLIVPHAPTPGPQRPSTIRGP
EGRPLIIIPGGPTPGAVTGPDGNIKRIIYPEGAGTTPGTVKGPDGNPIQIVPESPGTTPGAITDQDGKIS
KIVLPTPGPRGIITGPKGQPIKIAPGAHVKAPKAVISSSGNLKKILLPKGSGNTPGSVRGPDGNPIQIIP
AGPGTTPGAVTDTNGKLSKIIIPTPGPVGRTAIQGPNDQPILLEPEGSTPGAVTGPDGKISKIVLPVQSS
EATSTISGPDGEPIHVVPAGKGTTPGVVTGPDGKIKKIVVPTPGPEGTIRGPNGRPIQIIPEQPGTTPGT
VTDPDGNIVRVVVPEGSNTTPGTVRGPDGQPIKIIPAGPGTTPGIVTGPDGQINQIIVPIGPPRPGSGTY
TLVGPSGEVIDLIPSGLTPGYITGPKGKPIHVVPADPGTTPGIQTDHHGVISKIAVPQGTTPNLRTVKGP
DGQKVLLIPNGPTPGTVTGPGGNVLRFIVPEGAGITPSMVKGPEGQQIPVVPEGPGTTPGIVTAPDGRVI
EIIVPTPPPLGAVKDPDSRPIEFFVGGPSNRPQAITAPDGNLAYVLPYGSATTPGTAEGPDGKPVQLEPA
GSGTTPGVVTGPDGQPSKIVFPTDGPRGDVPQGPGKKPIQILRGGPGTTPATITDPDGNIIRLILPEEAA
TTPGSVEGPDGQPIHIEPAGPGTTPGVVTDSDGHIRKIIVPVPGPQGIVKGPGGHPIQIVPGGRGSTPQA
LTDDDGNLDRIIMPGGGAGTTPGSITGPDGKPIKLIPESPGTTPGVVTGPDGDIQTIVVPKGPTTTTKGP
GSLLIGLGSTPGKTSIEGPDGKPIKIIPVGEGTTPGVVTDKHGKPKEIYVPKGSFTTPGKIRGPHGKPIH
IIPAGPGTTPGAKTGPHGNINKVIIPTTPDAPGSPEGTPGSPNGPGRQKPGIGGPQGQPIQIVPAGPGTT
PGTVTGPDGQLVRFIVPNGAFMTPGSIPGPDGRPIHVEPAGPGTTPGAETGPDGNINKIILPTTPFRPSP
QPPTTTTKIEGPQGKPILILPAGPGTTPGTVTGPDGKPTKFIVPLGAFTTPGSIQGPDGKPIHVEPAGPG
TTPGTITDSNGNVKEIILPTTPKGQQFYFPPTPSPTPTPVTGTEGKPIRIIPAGPGTTPGTVTGSDGKPT
RFIVPTGAFTTPGSIPGPDGRPIHVEPAGPGTTPGAQTGPDGKINKIFLPTTPKGAGGPGINFGKPATTP
TPVPGPKGRPIQIVPAGPGTTPGTITGPDGKPTKFIIPLGAFTTPGSIPGPDGRPIHVQPAGPGTTPGAE
TGPDGKINKIIVPTTPKTPQGSDGQPMYPFGPGSPYGPGEQTTTTPIPGPDGKPLPIEPAGPGTTPGTVT
GPDGKPKKFVLPKGAFTTPGSIPGPDGKPIHVQPAGPGTTPGAQTGPDGKINKLVVPTTTTPKGPVGPGG
MPLSPYSPQGPGGQPMYPFGPGSPYGPGEQTTTTPIPGPDGKPLPIEPAGPGTTPGTVTGPDGKPKKFVL
PKGAFTTPGSIPGPDGKPIHVEPAGPGTTPGAQTGPDGKINKLVVPTTTTPKGPVGPGGMPLSPYSPQGP
GGQPMYPFGPGSPYGPGEQTTTTPIPGPDGKPLPIEPAGPGTTPGTVTGPDGKPKKFVLPKGAFTTPGSI
PGPDGKPIHVEPAGPGTTPGAQTGPDGKINKLVVPTTTTPKGPVGPGGMPLSPYSPQGPGGQPMYPFGPG
SPYGPGEQTTTTPIPGPDGKPLPIEPAGPGTTPGTVTGPDGKPKKFVLPKGAFTTPGSIPGPDGKPIHVE
PAGPGTTPGAQTGPDGKINKLVVPTTTTPKGPVGPGGMPLSPYSPQGPGGQPMYPFGPGSPYGPGEQTTT
TPIPGPDGKPLPIEPAGPGTTPGTVTGPDGKPKKFVLPKGAFTTPGSIPGPDGKPIHVEPAGPGTTPGAQ
TGPDGKINKLVVPTTTTPKGPVGPGGMPLSPYSPQGPGGQPMYPFGPGSPYGPGEQTTTTPIPGPDGKPL
PIEPAGPGTTPGTVTGPDGKPKKFVLPKGAFTTPGSIPGPDGKPIHVEPAGPGTTPGAQTGPDGKINKLV
VPTTTTPKGPVGPGGMPLSPYSPQGPGGQPMYPFGPGSPYGPGEQTTTTPIPGPDGKPLPIEPAGPGTTP
GTVTGPDGKPKKFVLPKGAFTTPGSIPGPDGKPIHVEPAGPGTTPGAQTGPDGKINKLVVPTTTTPKGPV
GPGGMPLSPYSPQGPGGQPMYPFGPGSPYGPGEQTTTTPIPGPDGKPLPIEPAGPGTTPGTVTGPDGKPK
KFVLPKGAFTTPGSIPGPDGKPIHVEPAGPGTTPGAQTGPDGKINKLVVPTTTTPKGPVGPGGMPLSPYS
PQGPGGQPMYPFGPGSPYGPGEQTTTTPIPGPDGKPLPIEPAGPGTTPGTVTGPDGKPKKFVLPKGAFTT
PGSIPGPDGKPIHVEPAGPGTTPGAQTGPDGKINKLVVPTTTTPKGPVGPGGMPLSPYSPQGPGGQPMYP
FGPGSPYGPGEQTTTTPIPGPDGKPLPIEPAGPGTTPGTVTGPDGKPKKFVLPKGAFTTPGSIPGPDGKP
IHVEPAGPGTTPGAQTGPDGKINKLVVPTTTTPKGPVGPGGMPLSPYSPQGPGGQPMYPFGPGSPYGPGE
QTTTTPIPGPDGKPLPIEPAGPGTTPGTVTGPDGKPKKFVLPKGAFTTPGSIPGPDGKPIHVEPAGPGTT
PGAQTGPDGKINKLVVPTTTTPKGPVGPGGMPLSPYSPQGPGGQPMYPFGPGSPYGPGEQTTTTPIPGPD
GKPLPIEPAGPGTTPGTVTGPDGKPKKFVLPKGAFTTPGSIPGPDGKPIHVEPAGPGTTPGAQTGPDGKI
NKLVVPTTTTPKGPVGPGGMPLSPYSPQGPGGQPMYPFGPGSPYGPGEQTTTTPIPGPDGKPLPIEPAGP
GTTPGTVTGPDGKPKKFVLPKGAFTTPGSIPGPDGKPIHVEPAGPGTTPGAQTGPDGKINKLVVPTTTTP
KGPVGPGGMPLSPYSPQGPGGQPMYPFGPGSPYGPGEQTTTTPIPGPDGKPLPIEPAGPGTTPGTVTGPD
GKPKKFVLPKGAFTTPGSIPGPDGKPIHVEPAGPGTTPGAQTGPDGKINKLVVPTTTTPKGPVGPGGMPL
SPYSPQGPGGQPMYPFGPGSPYGPGEQTTTTPIAGPDGEPLPIEPAGPGTTPGTVTGPDGKPKKFVLPKG
AFTTPGSIPGPDGKPIHVEPAGPGTTPGAQTGPDGKINKLVVPTTTTPKGPVGPGGMPLSPYSPQGPGGQ
PMYPFGPGSPYGPGEQTTTTPIPGPDGKPLPIEPAGPGTTPGTVTGPDGKPKKFVLPKGAFTTPGSIPGP
DGKPIHVEPAGPGTTPGAQTGPDGKINKLVVPTTTTPKGPVGPGGMPLSPYSPQGPGGQPMYPFGPGSPY
GPGEQTTTTPIPGPDGKPLPIEPAGPGTTPGTVTGPDGKPKKFVLPKGAFTTPGSIPGPDGKPIHVEPAG
PGTTPGAQTGPDGKINKLVVPTTTTPKGPVGPGGMPLSPYSPQGPGGQPMYPFGPGSPYGPGEQTTTTPI
PGPDGKPLPIEPAGPGTTPGTVTGPDGKPKKFVLPKGAFTTPGSIPGPDGKPIHVEPAGPGTTPGAQTGP
DGKINKLVVPTTTTPKGPVGPGGMPLSPYSPQGPGGQPMYPFGPGSPYGPGEQTTTTPIPGPDGKPLPIE
PAGPGTTPGTVTGPDGKPKKFVLPKGAFTTPGSIPGPDGKPIHVEPAGPGTTPGAQTGPDGKINKLVVPT
TTTPKGPVGPGGMPLSPYSPQGPGGQPMYPFGPGSPYGPGEQTTTTPIPGPDGKPLPIEPAGPGTTPGTV
TGPDGKPKKFVLPKGAFTTPGSIPGPDGKPIHVEPAGPGTTPGAQTGPDGKINKLVVPTTTTPKGPVGPG
GMPLSPYSPQGPGGQPMYPFGPGSPYGPGEQTTTTPIPGPDGKPLPIEPAGPGTTPGTVTGPDGKPKKFV
LPKGAFTTPGSIPGPDGKPIHVEPAGPGTTPGAQTGPDGKINKLVVPTTTTPKGPVGPGGMPLSPYSPQG
PGGQPMYPFGPGSPYGPGEQTTTTPIPGPDGKPLPIEPAGPGTTPGTVTGPDGKPKKFVLPKGAFTTPGS
IPGPDGKPIHVEPAGPGTTPGAQTGPDGKINKLVVPTTTTPKGPVGPGGMPLSPYSPQGPGGQPMYPFGP
GSPYGPGEQTTTTPIPGPDGKPLPIEPAGPGTTPGTVTGPDGKPKKFVLPKGAFTTPGSIPGPDGKPIHV
EPAGPGTTPGAQTGPDGKINKLVVPTTTTPKGPVGPGGMPLSPYSPQGPGGQPMYPFGPGSPYGPGEQTT
TTPIAGPDGEPLPIEPAGPGTTPGTVTGPDGKPKKFVLPKGAFTTPGSIPGPDGKPIHVEPAGPGTTPGA
QTGPDGKINKLVVPTTTTPKGPVGPGGMPLSPYSPQGPGGQPMYPFGPGSPYGPGEQTTTTPIPGPDGKP
LPIEPAGPGTTPGTVTGPDGKPKKFVLPKGAFTTPGSIPGPDGKPIHVEPAGPGTTPGAQTGPDGKINKL
VVPTTTTPKGPVGPGGMPLSPYSPQGPGGQPMYPFGPGSPYGPGEQTTTTPIPGPDGKPLPIEPAGPGTT
PGTVTGPDGKPKKFVLPKGAFTTPGSIPGPDGKPIHVEPAGPGTTPGAQTGPDGKINKLVVPTTTTPKGP
VGPGGMPLSPYSPQGPGGQPMYPFGPGSPYGPGEQTTTTPIPGPDGKPLPIEPAGPGTTPGTVTGPDGKP
KKFVLPKGAFTTPGSIPGPDGKPIHVEPAGPGTTPGAQTGPDGKINKLVVPTTTTPKGPVGPGGMPLSPY
SPQGPGGQPMYPFGPGSPYGPGEQTTTTPIPGPDGKPLPIEPAGPGTTPGTVTGPDGKPKKFVLPKGAFT
TPGSIPGPDGKPIHVEPAGPGTTPGAQTGPDGKINKLVVPTTTTPKGPVGPGGMPLSPYSPQGPGGQPMY
PFGPGSPYGPGEQTTTTPIPGPDGKPLPIEPAGPGTTPGTVTGPDGKPKKFVLPKGAFTTPGSIPGPDGK
PIHVEPAGPGTTPGAQTGPDGKINKLVVPTTTTPKGPVGPGGMPLSPYSPQGPGGQPMYPFGPGSPYGPG
EQTTTTPIPGPDGKPLPIEPAGPGTTPGTVTGPDGKPKKFVLPKGAFTTPGSIPGPDGKPIHVEPAGPGT
TPGAQTGPDGKINKLVVPTTTTPKGPVGPGGMPLSPYSPQGPGGQPMYPFGPGSPYGPGEQTTTTPIPGP
DGKPLPIEPAGPGTTPGTVTGPDGKPKKFVLPKGAFTTPGSIPGPDGKPIHVEPAGPGTTPGAQTGPDGK
INKLVVPTTTTPKGPVGPGGMPLSPYSPQGPGGQPMYPFGPGSPYGPGEQTTTTPIPGPDGKPLPIEPAG
PGTTPGTVTGPDGKPKKFVLPKGAFTTPGSIPGPDGKPIHVEPAGPGTTPGAQTGPDGKINKLVVPTTTT
PKGPVGPGGMPLSPYSPQGPGGQPMYPFGPGSPYGPGEQTTTTPIPGPDGKPLPIEPAGPGTTPGTVTGP
DGKPKKFVLPKGAFTTPGSIPGPDGKPIHVEPAGPGTTPGAQTGPDGKINKLVVPTTTTPKGPVGPGGMP
LSPYSPQGPGGQPMYPFGPGSPYGPGEQTTTTPIPGPDGKPLPIEPAGPGTTPGTVTGPDGKPKKFVLPK
GAFTTPGSIPGPDGKPIHVEPAGPGTTPGAQTGPDGKINKLVVPTTTTPKGPVGPGGMPLSPYSPQGPGG
QPMYPFGPGSPYGPGEQTTTTPIPGPDGKPLPIEPAGPGTTPGTVTGPDGKPKKFVLPKGAFTTPGSIPG
PDGKPIHVEPAGPGTTPGAQTGPDGKINKLVVPTTTTPKGPVGPGGMPLSPYSPQGPGGQPMYPFGPGSP
YGPGEQTTTTPIAGPDGEPLPIEPAGPGTTPGTVTGPDGKPKKFVLPKGAFTTPGSIPGPDGKPIHVEPA
GPGTTPGAQTGPDGKINKLVVPTTTTPKGPVGPGGMPLSPYSPQGPGGQPMYPFGPGSPYGPGEQTTTTP
IPGPDGKPLPIEPAGPGTTPGTVTGPDGKPKKFVLPKGAFTTPGSIPGPDGKPIHVEPAGPGTTPGAQTG
PDGKINKLVVPTTTTPKGPVGPGGMPLSPYSPQGPGGQPMYPFGPGSPYGPGEQTTTTPIPGPDGKPLPI
EPAGPGTTPGTVTGPDGKPKKFVLPKGAFTTPGSIPGPDGKPIHVEPAGPGTTPGAQTGPDGKINKLVVP
TTTTPKGPVGPGGMPLSPYSPQGPGGQPMYPFGPGSPYGPGEQTTTTPIPGPDGKPLPIEPAGPGTTPGT
VTGPDGKPKKFVLPKGAFTTPGSIPGPDGKPIHVEPAGPGTTPGAQTGPDGKINKLVVPTTTTPKGPVGP
GGMPLSPYSPQGPGGQPMYPFGPGSPYGPGEQTTTTPIPGPDGKPLPIEPAGPGTTPGTVTGPDGKPKKF
VLPKGAFTTPGSIPGPDGKPIHVEPAGPGTTPGAQTGPDGKINKLVVPTTTTPKGPVGPGGMPLSPYSPQ
GPGGQPMYPFGPGSPYGPGEQTTTTPIPGPDGKPLPIEPAGPGTTPGTVTGPDGKPKKFVLPKGAFTTPG
SIPGPDGKPIHVEPAGPGTTPGAQTGPDGKINKLVVPTTTTPKGPVGPGGMPLSPYSPQGPGGQPMYPFG
PGSPYGPGEQTTTTPIPGPDGKPLPIEPAGPGTTPGTVTGPDGKPKKFVLPKGAFTTPGSIPGPDGKPIH
VEPAGPGTTPGAQTGPDGKINKLVVPTTTTPKGPVGPGGMPLSPYSPQGPGGQPMYPFGPGSPYGPGEQT
TTTPIPGPDGKPLPIEPAGPGTTPGTVTGPDGKPKKFVLPKGAFTTPGSIPGPDGKPIHVEPAGPGTTPG
AQTGPDGKINKLVVPTTTTPKGPVGPGGMPLSPYSPQGPGGQPMYPFGPGSPYGPGEQTTTTPIPGPDGK
PLPIEPAGPGTTQGTVTGPDGKPKKFVLPKGAFTTPGSIPGPDGKPIHVQPAGPGTTPGAQTGPDGKINK
LVVPTTTTPKGPVGPGGMPLSPYSPQGPGGQPMYPSGPQGPGGQTTTTPIPGPDGKPLQIEPAGPGTTPG
TVTGPDGKPKKFVLPKGAFTTPGSIPGPDGKPIHVEPAGPGTTPGAQTGPDGKINKLVVPTTTTPKGPLG
PGGQPMYPSGPQGPGGQTTTTPIPGPDGKPLQIEPAGPGTTPGTMTGPDGKPNKFVIPKGAFTTPGSIPG
PDGKPIHVQPAGPGSTPGTVTGPDGSINQVFVPTTPKSPETSGGKKGTGENPANTNNAIGPLQPGSATTP
TSISGPDGQPERIVPAGPGSTPGTVTGPDGKPKKFVLPKGAFTTPGSIPGPDGKPIHVEPAGPGTTPGAQ
TGPDGKINKLVVPTTTTPKGPLGPGGQPMYPSGPQGPGGQTTTTPIPGPDGKPLQIEPAGPGTTPGTVTG
PDGKPKKFVLPKGAFTTPGSIPGPDGKPIHVEPAGPGTTPGAQTGPDGKINKLVVPTTTTPKGPLGPGGQ
PMYPSGPQGPGGQTTTTPIPGPDGKPLQIEPAGPGTTPGTVTGPDGKPKKFVLPKGAFTTPGSIPGPDGK
PIHVEPAGPGTTPGAQTGPDGKINKLVVPTTTTPKGPLGPGGQPMYPSGPQGPGGQTTTTPIPGPDGKPL
QIEPAGPGTTPGTVTGPDGKPKKFVLPKGAFTTPGSIPGPDGKPIHVEPAGPGTTPGAQTGPDGKINKLV
VPTTTTPKGPLGPGGQPMYPSGPQGPGGQTTTTPIPGPDGKPLQIEPAGPGTTPGTVTGPDGKPKKFVLP
KGAFTTPGSIPGPDGKPIHVEPAGPGTTPGAQTGPDGKINKLVVPTTTTPKGPLGPGGQPMYPSGPQGPG
GQTTTTPIPGPDGKPLQIEPAGPGTTPGTVTGPDGKPKKFVLPKGAFTTPGSIPGPDGKPIHVEPAGPGT
TPGAQTGPDGKINKLVVPTTTTPKGPLGPGGQPMYPSGPQGPGGQTTTTPIPGPDGKPLQIEPAGPGTTP
GTVTGPDGKPKKFVLPKGAFTTPGSIPGPDGKPIHVEPAGPGTTPGAQTGPDGKINKLVVPTTTTPKGPL
GPGGQPMYPSGPQGPGGQTTTTPIPGPDGKPLQIEPAGPGTTPGTVTGPDGKPKKFVLPKGAFTTPGSIP
GPDGKPIHVEPAGPGTTPGAQTGPDGKINKLVVPTTTTPKGPLGPGGQPMYPSGPQGPGGQTTTTPIPGP
DGKPLQIEPAGPGTTPGTVTGPDGKPKKFVLPKGAFTTPGSIPGPDGKPIHVEPAGPGTTPGAQTGPDGK
INKLVVPTTTTPKGPLGPGGQPMYPSGPQGPGGQTTTTPIPGPDGKPLQIEPAGPGTTPGTVTGPDGKPK
KFVLPKGAFTTPGSIPGPDGKPIHVEPAGPGTTPGAQTGPDGKINKLVVPTTTTPKGPLGPGGQPMYPSG
PQGPGGQTTTTPIPGPDGKPLQIEPAGPGTTPGTVTGPDGKPKKFVLPKGAFTTPGSIPGPDGKPIHVEP
AGPGTTPGAQTGPDGKINKLVVPTTTTPKGPLGPGGQPMYPSGPQGPGGQTTTTPIPGPDGKPLQIEPAG
PGTTPGTVTGPDGKPKKFVLPKGAFTTPGSIPGPDGKPIHVEPAGPGTTPGAQTGPDGKINKLVVPTTTT
PKGPLGPGGQPMYPSGPQGPGGQTTTTPIPGPDGKPLQIEPAGPGTTPGTVTGPDGKPKKFVLPKGAFTT
PGSIPGPDGKPIHVEPAGPGTTPGAQTGPDGKINKLVVPTTTTPKGPLGPGGQPMYPSGPQGPGGQTTTT
PIPGPDGKPLQIEPAGPGTTPGTVTGPDGKPKKFVLPKGAFTTPGSIPGPDGKPIHVEPAGPGTTPGAQT
GPDGKINKLVVPTTTTPKGPLGPGGQPMYPSGPQGPGGQTTTTPIPGPDGKPLQIEPAGPGTTPGTVTGP
DGKPKKFVLPKGAFTTPGSIPGPDGKPIHVEPAGPGTTPGAQTGPDGKINKLVVPTTTTPKGPLGPGGQP
MYPSGPQGPGGQTTTTPIPGPDGKPLQIEPAGPGTTPGTVTGPDGKPKKFVLPKGAFTTPGSIPGPDGKP
IHVEPAGPGTTPGAQTGPDGKINKLVVPTTTTPKGPLGPGGQPMYPSGPQGPGGQTTTTPIPGPDGKPLQ
IEPAGPGTTPGTVTGPDGKPKKFVLPKGAFTTPGSIPGPDGKPIHVEPAGPGTTPGAQTGPDGKINKLVV
PTTTTPKGPLGPGGQPMYPSGPQGPGGQTTTTPIPGPDGKPLQIEPAGPGTTPGTVTGPDGKPKKFVLPK
GAFTTPGSIPGPDGKPIHVEPAGPGTTPGAQTGPDGKINKLVVPTTTTPKGPLGPGGQPMYPSGPQGPGG
QTTTTPIPGPDGKPLQIEPAGPGTTPGTVTGPDGKPKKFVLPKGAFTTPGSIPGPDGKPIHVEPAGPGTT
PGAQTGPDGKINKLVVPTTTTPKGPLGPGGQPMYPSGPQGPGGQTTTTPIPGPDGKPLQIEPAGPGTTPG
TVTGPDGKPKKFVLPKGAFTTPGSIPGPDGKPIHVEPAGPGTTPGAQTGPDGKINKLVVPTTTTPKGPLG
PGGQPMYPSGPQGPGGQTTTTPIPGPDGKPLQIEPAGPGTTPGTVTGPDGKPKKFVLPKGAFTTPGSIPG
PDGKPIHVEPAGPGTTPGAQTGPDGKINKLVVPTTTTPKGPLGPGGQPMYPSGPQGPGGQTTTTPIPGPD
GKPLQIEPAGPGTTPGTVTGPDGKPKKFVLPKGAFTTPGSIPGPDGKPIHVEPAGPGTTPGAQTGPDGKI
NKLVVPTTTTPKGPLGPGGQPMYPSGPQGPGGQTTTTPIPGPDGKPLQIEPAGPGTTPGTVTGPDGKPKK
FVLPKGAFTTPGSIPGPDGKPIHVEPAGPGTTPGAQTGPDGKINKLVVPTTTTPKGPLGPGGQPMYPSGP
QGPGGQTTTTPIPGPDGKPLQIEPAGPGTTPGTVTGPDGKPKKFVLPKGAFTTPGSIPGPDGKPIHVEPA
GPGTTPGAQTGPDGKINKLVVPTTTTPKGPLGPGGQPMYPSGPQGPGGQTTTTPIPGPDGKPLQIEPAGP
GTTPGTVTGPDGKPKKFVLPKGAFTTPGSIPGPDGKPIHVEPAGPGTTPGAQTGPDGKINKLVVPTTTTP
KGPLGPGGQPMYPSGPQGPGGQTTTTPIPGPDGKPLQIEPAGPGTTPGTVTGPDGKPKKFVLPKGAFTTP
GSIPGPDGKPIHVEPAGPGTTPGAQTGPDGKINKLVVPTTTTPKGPLGPGGQPMYPSGPQGPGGQTTTTP
IPGPDGKPLQIEPAGPGTTPGTVTGPDGKPKKFVLPKGAFTTPGSIPGPDGKPIHVEPAGPGTTPGAQTG
PDGKINKLVVPTTTTPKGPLGPGGQPMYPSGPQGPGGQTTTTPIPGPDGKPLQIEPAGPGTTPGTVTGPD
GKPKKFVLPKGAFTTPGSIPGPDGKPIHVEPAGPGTTPGAQTGPDGKINKLVVPTTTTPKGPLGPGGQPM
YPSGPQGPGGQTTTTPIPGPDGKPLQIEPAGPGTTPGTVTGPDGKPKKFVLPKGAFTTPGSIPGPDGKPI
HVEPAGPGTTPGAQTGPDGKINKLVVPTTTTPKGPLGPGGQPMYPSGPQGPGGQTTTTPIPGPDGKPLQI
EPAGPGTTPGTVTGPDGKPKKFVLPKGAFTTPGSIPGPDGKPIHVEPAGPGTTPGAQTGPDGKINKLVVP
TTTTPKGPLGPGGQPMYPSGPQGPGGQTTTTPIPGPDGKPLQIEPAGPGTTPGTVTGPDGKPKKFVLPKG
AFTTPGSIPGPDGKPIHVEPAGPGTTPGAQTGPDGKINKLVVPTTTTPKGPLGPGGQPMYPSGPQGPGGQ
TTTTPIPGPDGKPLQIEPAGPGTTPGTVTGPDGKPKKFVLPKGAFTTPGSIPGPDGKPIHVEPAGPGTTP
GAQTGPDGKINKLVVPTTTTPKGPLGPGGQPMYPSGPQGPGGQTTTTPIPGPDGKPLQIEPAGPGTTPGT
VTGPDGKPKKFVLPKGAFTTPGSIPGPDGKPIHVEPAGPGTTPGAQTGPDGKINKLVVPTTTTPKGPLGP
GGQPMYPSGPQGPGGQTTTTPIPGPDGKPLQIEPAGPGTTPGTVTGPDGKPKKFVLPKGAFTTPGSIPGP
DGKPIHVEPAGPGTTPGAQTGPDGKINKLVVPTTTTPKGPLGPGGQPMYPSGPQGPGGQTTTTPIPGPDG
KPLQIEPAGPGTTPGTVTGPDGKPKKFVLPKGAFTTPGSIPGPDGKPIHVEPAGPGTTPGAQTGPDGKIN
KLVVPTTTTPKGPLGPGGQPMYPSGPQGPGGQTTTTPIPGPDGKPLQIEPAGPGTTPGTVTGPDGKPKKF
VLPKGAFTTPGSIPGPDGKPIHVEPAGPGTTPGAQTGPDGKINKLVVPTTTTPKGPLGPGGQPMYPSGPQ
GPGGQTTTTPIPGPDGKPLQIEPAGPGTTPGTVTGPDGKPKKFVLPKGAFTTPGSIPGPDGKPIHVEPAG
PGTTPGAQTGPDGKINKLVVPTTTTPKGPLGPGGQPMYPSGPQGPGGQTTTTPIPGPDGKPLQIEPAGPG
TTPGTVTGPDGKPKKFVLPKGAFTTPGSIPGPDGKPIHVEPAGPGTTPGAQTGPDGKINKLVVPTTTTPK
GPLGPGGQPMYPSGPQGPGGQTTTTPIPGPDGKPLQIEPAGPGTTPGTVTGPDGKPKKFVLPKGAFTTPG
SIPGPDGKPIHVEPAGPGTTPGAQTGPDGKINKLVVPTTTTPKGPLGPGGQPMYPSGPQGTGGQTTTTPI
PGPDGNPIQIEPAGPGTTPGTMTGPDGKPNKFVIPKGAFTTPGSIPGPDGKPIHVQPAGPGSTPGTVTGP
DGSINQVFVPTTPKSSEASGGKKGTGENPANSNNALGPLQPASTTTPTSISGPDGQPVQVVPAGPGSTPG
TVTGPDGKPKKFVVPQGAFTTPGSVPGPDGNPIPVEPAGPGTTPGTQTGPDGKINKVVVPTTTPNPKGPE
SQPGNPLSPNGQTTPGSEGPGFNFQTPRPIKGPKGKPIQIIPAGPGTTPGTVTGRNGRPKRFVVPKGAFT
TPGSIPGPNGKPIHVKPAGPGTTPGVITGSDGSIDSIILPSTPKESQPGFPTYQFQTPKPIKGPKGKRIQ
VIPAGPGTTPGVVTGPDGKPVKFVVPFGAFTTPGSIPGPNGKPIHVEPAGPGTTPGAETDSDGDIDSIVL
PSTPKGPSPGLQFQTPRPIKGPLGKPLQIIPAFPGTTPGVVTGPDGVPVEYIVPFGAFTTPGSIPGPNGK
PIHVKPAGPGTTPGAKTDSDGNIDSIVLPSTPKGPSPGLQFQTPRSVTKPDGQPIQVIPAGPGTTPGVVT
GPDGRPVKFIVPQGAFTTPGSFMGPNGKPIHVGPAGPGTTPGAKTDSDGNIDSIVLPRTPRGAGPGFQFS
TPGPIPQPDGQPIQIVPAGVGTTPGVVTGPDGQPVKFIVPNGAFSTPGYIPGPHGKPIRVGPAGPGTTPG
AKTDSDGDVSEILLPSTPSPPAPKPANPTTPTDVQGPQGGPIMIIPAGPGTTPGTITGPDGNPTKFIVPL
GAFTTPGSIPGPDGKPIHVQPAGAGTTPGAETGPDGKINKIILPTTPKRPSYTVPTTTTPIPGPGQPIQI
LPAGPGTTPGTVTGPDGQPVKFIVPQGAFVTPGTILGPDGKPIPVEPQGPGTTPGAELGPDGKINKIILP
TTPPNPPSSGPLNPKGEPIPPFGPGNSPNSPQPPGNYPGSAFQFPGFPDAPGANGPIGYYDFSQLPSGES
PEMEGPIGFLPNFSPEIGGPFPGFPGGPGSSGPGGFLNVNSLPDFINQGYGFPGSPQDPLGYLNFSMLPP
GYSPDFSGQFVYPGYPGSPGSGGQFPGGFLSFSELPQGVTDKINGTFSLPQLMQALQPLFPGQNINIGAI
PKDQMQNIPGFKGTYDNLRLANFGSDNQPTGGVFYLPELVRLTSYLPVGSFGNGPGTINQNGGFGDPFNF
PGLNGAPGYICDYPDNGHATTGGSQNLGGEIKGNDNGPSGDVADAAPGNNLGGAAPGNNLGSAAPGNNLG
SAAPGNNLGSAAPENDLGGAAPENNPAPQSDTPSSPTDKGCEEDVQGAFSKARQALMNVASSTGEETVSQ
LLHDIISGINISGNYVDYNDFFNQLSSLLSQVRTDPTDSPSKQLIKILMEGLIAALEALNSAKVTGFRSD
VSIDSDLPVYTSFLNEILY

>QDI78447.1 aggregate spidroin 1 [Argiope trifasciata]
MGWISHVIVLLCLVGTQFTKAYPRQNYQPGIGVVQDDPLLDSDTGENFANVFAQSLENCGAFSHEEAKEY
KEIIQVLTRAFGSFPDLQKAPPGVLKATAAGFASAVAERTAADIEQGELYAKTRCVIQALRKSFIVTTGV
SNPYFISEVERLIEVFYLTRGVPRPTFEQPFEQAGQIQSQGQPPAQPQGQPPAQPQGQDLGGGIQGTQHA
GGNLGEAAPSEPIGKAIRGKKREPSNDLGGLISGAFNGIFGGGGGGGSQQSGDDYYTYETESYYTGSYET
YETNSYETGSYETYETESYDTGPYGTYETDSYDPGSYVTGSYDTYETGSSATGEYETYEDGSYVTGEYDT
YEDGSYETGEYETYETESYETGEYQTGEYSSYETGSYETGESGSYETGEYQTGEYSSYETGSYETGESGS
YETGESGSYETGESGSYVTGSYGTGSYVTGSYGTGSYITGESGSYDTGSYITGESGSYDTGSYITGESGS
YDTGSYITGESGSYDTGSYITGESGSYDTGSYITGESGSYDTGSYITGESGSYDTGSYITGESGSYDTGS
YITGESGSYDTGSYITGESGSYDTGSYITGESGSYDTGSYITGESGSYDTGSYITGESGSYDTGSYITGE
SGSYDTGSYITGESGSYDTGSYITGESGSYDTGSYITGESGSYDTGSYITGESGSYDTGSYITGESGSYD
TGSYITGESGSYDTGSYITGESGSYDTGSYITGESGSYDTGSYITGESGSYDTGSYITGESGSYDTGSYI
TGESGSYDTGSYITGESGSYDTGSYITGESGSYDTGSYITGESGSYDTGSYITGESGSYDTGSYITGESG
SYDTGSYITGESGSYDTGSYITGESGSYDTGSYITGESGSYDTGSYITGESGSYDTGSYITGESGSYDTG
SYITGESGSYDTGSYITGESGSYDTGSYITGESGSYDTGSYITGESGSYDTGSYITGESGSYDTGSYITG
ESGSYDTGSYITGESGSYVTDESGSYVTGESGSYVTGESSSFETASYDTGNYLTDEYATDEFGTYETASS
EYDTGEYTTREYVSGEYGTGEIPVIEGGATPGAITNPDGELNRVILPDGSGAVPGTISGPDGQPIKIIPA
RPGTTPGAIMGPDGKISKIIVPQVPSPRSDEPKFVGGKGVQPVRIVTAKPGTTPGAVTGPNGRLNKLVLP
DGTGTTPGIVTGPYGEFLQVVLPVGAGFTPGTVTAPGGKPILVEPAQYGTTPGVVTDPDGKIKKLIVPHA
PTPGPQRPSTIRGPEGRPLIIIPGGPTPGAVTGPDGNIKRIIYPEGAGTTPGTVKGPDGNPIQIVPESPG
TTPGAITDQDGKISKIVLPTPGPRGIITGPKGQPIKIAPGAHVKAPKAVISSSGNLKKILLPKGSGNTPG
SVRGPDGNPIQIIPAGPGTTPGAVTDTNGKLSKIIIPTPGPVGRTAIQGPNDQPILLEPEGSTPGAVTGP
DGKISKIVLPVQSSEATSTISGPDGEPIHVVPAGKGTTPGVVTGPDGKIKKIVVPTPGPEGTIRGPNGRP
IQIIPEQPGTTPGTVTDPDGNIVRVVVPEGSNTTPGTVRGPDGQPIKIIPAGPGTTPGIVTGPDGQINQI
IVPIGPPRPGSGTYTLVGPSGEVIDLIPSGLTPGYITGPKGKPIHVVPADPGTTPGIQTDHHGVISKIAV
PQGTTPNLRTVKGPDGQKVLLIPNGPTPGTVTGPGGNVLRFIVPEGAGITPSMVKGPEGQQIPVVPEGPG
TTPGIVTAPDGRVIEIIVPTPPPLGAVKDPDSRPIEFFVGGPSNRPQAITAPDGNLAYVLPYGSATTPGT
AEGPDGKPVQLEPAGSGTTPGVVTGPDGQPSKIVFPTDGPRGDVPQGPGKKPIQILRGGPGTTPATITDP
DGNIIRLILPEEAATTPGSVEGPDGQPIHIEPAGPGTTPGVVTDSDGHIRKIIVPVPGPQGIVKGPGGHP
IQIVPGGRGSTPQALTDDDGNLDRIIMPGGGAGTTPGSITGPDGKPIKLIPESPGTTPGVVTGPDGDIQT
IVVPKGPTTTTKGPGSLLIGLGSTPGKTSIEGPDGKPIKIIPVGEGTTPGVVTDKHGKPKEIYVPKGSFT
TPGKIRGPHGKPIHIIPAGPGTTPGAKTGPHGNINKVIIPTTPDAPGSPEGTPGSPNGPGRQKPGIGGPQ
GQPIQIVPAGPGTTPGTVTGPDGQLVRFIVPNGAFMTPGSIPGPDGRPIHVEPAGPGTTPGAETGPDGNI
NKIILPTTPFRPSPQPPTTTTKIEGPQGKPILILPAGPGTTPGTVTGPDGKPTKFIVPLGAFTTPGSIQG
PDGKPIHVEPAGPGTTPGTITDSNGNVKEIILPTTPKGQQFYFPPTPSPTPTPVTGTEGKPIRIIPAGPG
TTPGTVTGSDGKPTRFIVPTGAFTTPGSIPGPDGRPIHVEPAGPGTTPGAQTGPDGKINKIFLPTTPKGA
GGPGINFGKPATTPTPVPGPKGRPIQIVPAGPGTTPGTITGPDGKPTKFIIPLGAFTTPGSIPGPDGRPI
HVQPAGPGTTPGAETGPDGKINKIIVPTTPKTPQGSDGQPMYPFGPGSPYGPGEQTTTTPIPGPDGKPLP
IEPAGPGTTQGTVTGPDGKPKKFVLPKGAFTTPGSIPGPDGKPIHVQPAGPGTTPGAQTGPDGKINKLVV
PTTTTPKGPVGPGGMPLSPYSPQGPGGQPMYPFGPGSPYGPGEQTTTTPIPGPDGKPLPIEPAGPGTTQG
TVTGPDGKPKKFVLPKGAFTTPGSIPGPDGKPIHVEPAGPGTTPGAQTGPDGKINKLVVPTTTTPKGPVG
PGGMPLSPYSPQGPGGQPMYPFGPGSPYGPGEQTTTTPIPGPDGKPLPIEPAGPGTTQGTVTGPDGKPKK
FVLPKGAFTTPGSIPGPDGKPIHVEPAGPGTTPGAQTGPDGKINKLVVPTTTTPKGPVGPGGMPLSPYSP
QGPGGQPMYPFGPGSPYGPGEQTTTTPIPGPDGKPLPIEPAGPGTTQGTVTGPDGKPKKFVLPKGAFTTP
GSIPGPDGKPIHVEPAGPGTTPGAQTGPDGKINKLVVPTTTTPKGPVGPGGMPLSPYSPQGPGGQPMYPF
GPGSPYGPGEQTTTTPIPGPDGKPLPIEPAGPGTTQGTVTGPDGKPKKFVLPKGAFTTPGSIPGPDGKPI
HVEPAGPGTTPGAQTGPDGKINKLVVPTTTTPKGPVGPGGMPLSPYSPQGPGGQPMYPFGPGSPYGPGEQ
TTTTPIPGPDGKPLPIEPAGPGTTQGTVTGPDGKPKKFVLPKGAFTTPGSIPGPDGKPIHVEPAGPGTTP
GAQTGPDGKINKLVVPTTTTPKGPVGPGGMPLSPYSPQGPGGQPMYPFGPGSPYGPGEQTTTTPIPGPDG
KPLPIEPAGPGTTQGTVTGPDGKPKKFVLPKGAFTTPGSIPGPDGKPIHVEPAGPGTTPGAQTGPDGKIN
KLVVPTTTTPKGPVGPGGMPLSPYSPQGPGGQPMYPFGPGSPYGPGEQTTTTPIPGPDGKPLPIEPAGPG
TTQGTVTGPDGKPKKFVLPKGAFTTPGSIPGPDGKPIHVEPAGPGTTPGAQTGPDGKINKLVVPTTTTPK
GPVGPGGMPLSPYSPQGPGGQPMYPFGPGSPYGPGEQTTTTPIPGPDGKPLPIEPAGPGTTPGTVTGPDG
KPKKFVLPKGAFTTPGSIPGPDGKPIHVEPAGPGTTPGAQTGPDGKINKLVVPTTTTPKGPLGPGGQPMY
PSGPQGPGGQTTTTPIPGPDGKPLQIEPAGPGTTPGTVTGPDGKPKKFVLPKGAFTTPGSIPGPDGKPIH
VEPAGPGTTPGAQTGPDGKINKLVVPTTTTPKGPLGPGGQPMYPSGPQGPGGQTTTTPIPGPDGKPLQIE
PAGPGTTPGTVTGPDGKPKKFVLPKGAFTTPGSIPGPDGKPIHVEPAGPGTTPGAQTGPDGKINKLVVPT
TTTPKGPLGPGGQPMYPSGPQGPGGQTTTTPIPGPDGKPLQIEPAGPGTTPGTVTGPDGKPKKFVLPKGA
FTTPGSIPGPDGKPIHVEPAGPGTTPGAQTGPDGKINKLVVPTTTTPKGPLGPGGQPMYPSGPQGPGGQT
TTTPIPGPDGKPLQIEPAGPGTTPGTVTGPDGKPKKFVLPKGAFTTPGSIPGPDGKPIHVEPAGPGTTPG
AQTGPDGKINKLVVPTTTTPKGPLGPGGQPMYPSGPQGPGGQTTTTPIPGPDGKPLQIEPAGPGTTPGTV
TGPDGKPKKFVLPKGAFTTPGSIPGPDGKPIHVEPAGPGTTPGAQTGPDGKINKLVVPTTTTPKGPLGPG
GQPMYPSGPQGPGGQTTTTPIPGPDGKPLQIEPAGPGTTPGTVTGPDGKPKKFVLPKGAFTTPGSIPGPD
GKPIHVEPAGPGTTPGAQTGPDGKINKLVVPTTTTPKGPLGPGGQPMYPSGPQGPGGQTTTTPIPGPDGK
PLQIEPAGPGTTPGTVTGPDGKPKKFVLPKGAFTTPGSIPGPDGKPIHVEPAGPGTTPGAQTGPDGKINK
LVVPTTTTPKGPLGPGGQPMYPSGPQGPGGQTTTTPIPGPDGKPLQIEPAGPGTTPGTVTGPDGKPKKFV
LPKGAFTTPGSIPGPDGKPIHVEPAGPGTTPGAQTGPDGKINKLVVPTTTTPKGPLGPGGQPMYPSGPQG
PGGQTTTTPIPGPDGKPLQIEPAGPGTTPGTVTGPDGKPKKFVLPKGAFTTPGSIPGPDGKPIHVEPAGP
GTTPGAQTGPDGKINKLVVPTTTTPKGPLGPGGQPMYPSGPQGPGGQTTTTPIPGPDGKPLQIEPAGPGT
TPGTVTGPDGKPKKFVLPKGAFTTPGSIPGPDGKPIHVEPAGPGTTPGAQTGPDGKINKLVVPTTTTPKG
PLGPGGQPMYPSGPQGPGGQTTTTPIPGPDGKPLQIEPAGPGTTPGTVTGPDGKPKKFVLPKGAFTTPGS
IPGPDGKPIHVEPAGPGTTPGAQTGPDGKINKLVVPTTTTPKGPLGPGGQPMYPSGPQGPGGQTTTTPIP
GPDGKPLQIEPAGPGTTPGTVTGPDGKPKKFVLPKGAFTTPGSIPGPDGKPIHVEPAGPGTTPGAQTGPD
GKINKLVVPTTTTPKGPLGPGGQPMYPSGPQGPGGQTTTTPIPGPDGKPLQIEPAGPGTTPGTVTGPDGK
PKKFVLPKGAFTTPGSIPGPDGKPIHVEPAGPGTTPGAQTGPDGKINKLVVPTTTTPKGPLGPGGQPMYP
SGPQGPGGQTTTTPIPGPDGKPLQIEPAGPGTTPGTVTGPDGKPKKFVLPKGAFTTPGSIPGPDGKPIHV
EPAGPGTTPGAQTGPDGKINKLVVPTTTTPKGPLGPGGQPMYPSGPQGPGGQTTTTPIPGPDGKPLQIEP
AGPGTTPGTVTGPDGKPKKFVLPKGAFTTPGSIPGPDGKPIHVEPAGPGTTPGAQTGPDGKINKLVVPTT
TTPKGPLGPGGQPMYPSGPQGPGGQTTTTPIPGPDGKPLQIEPAGPGTTPGTVTGPDGKPKKFVLPKGAF
TTPGSIPGPDGKPIHVEPAGPGTTPGAQTGPDGKINKLVVPTTTTPKGPLGPGGQPMYPSGPQGPGGQTT
TTPIPGPDGKPLQIEPAGPGTTPGTVTGPDGKPKKFVLPKGAFTTPGSIPGPDGKPIHVEPAGPGTTPGA
QTGPDGKINKLVVPTTTTPKGPLGPGGQPMYPSGPQGPGGQTTTTPIPGPDGKPLQIEPAGPGTTPGTVT
GPDGKPKKFVLPKGAFTTPGSIPGPDGKPIHVEPAGPGTTPGAQTGPDGKINKLVVPTTTTPKGPLGPGG
QPMYPSGPQGPGGQTTTTPIPGPDGKPLQIEPAGPGTTPGTVTGPDGKPKKFVLPKGAFTTPGSIPGPDG
KPIHVEPAGPGTTPGAQTGPDGKINKLVVPTTTTPKGPLGPGGQPMYPSGPQGPGGQTTTTPIPGPDGKP
LQIEPAGPGTTPGTVTGPDGKPKKFVLPKGAFTTPGSIPGPDGKPIHVEPAGPGTTPGAQTGPDGKINKL
VVPTTTTPKGPLGPGGQPMYPSGPQGPGGQTTTTPIPGPDGKPLQIEPAGPGTTPGTVTGPDGKPKKFVL
PKGAFTTPGSIPGPDGKPIHVEPAGPGTTPGAQTGPDGKINKLVVPTTTTPKGPLGPGGQPMYPSGPQGP
GGQTTTTPIPGPDGKPLQIEPAGPGTTPGTVTGPDGKPKKFVLPKGAFTTPGSIPGPDGKPIHVEPAGPG
TTPGAQTGPDGKINKLVVPTTTTPKGPLGPGGQPMYPSGPQGPGGQTTTTPIPGPDGKPLQIEPAGPGTT
PGTVTGPDGKPKKFVLPKGAFTTPGSIPGPDGKPIHVEPAGPGTTPGAQTGPDGKINKLVVPTTTTPKGP
LGPGGQPMYPSGPQGPGGQTTTTPIPGPDGKPLQIEPAGPGTTPGTVTGPDGKPKKFVLPKGAFTTPGSI
PGPDGKPIHVEPAGPGTTPGAQTGPDGKINKLVVPTTTTPKGPLGPGGQPMYPSGPQGPGGQTTTTPIPG
PDGKPLQIEPAGPGTTPGTVTGPDGKPKKFVLPKGAFTTPGSIPGPDGKPIHVEPAGPGTTPGAQTGPDG
KINKLVVPTTTTPKGPLGPGGQPMYPSGPQGPGGQTTTTPIPGPDGKPLQIEPAGPGTTPGTVTGPDGKP
KKFVLPKGAFTTPGSIPGPDGKPIHVEPAGPGTTPGAQTGPDGKINKLVVPTTTTPKGPLGPGGQPMYPS
GPQGPGGQTTTTPIPGPDGKPLQIEPAGPGTTPGTVTGPDGKPKKFVLPKGAFTTPGSIPGPDGKPIHVE
PAGPGTTPGAQTGPDGKINKLVVPTTTTPKGPLGPGGQPMYPSGPQGPGGQTTTTPIPGPDGKPLQIEPA
GPGTTPGTVTGPDGKPKKFVLPKGAFTTPGSIPGPDGKPIHVEPAGPGTTPGAQTGPDGKINKLVVPTTT
TPKGPLGPGGQPMYPSGPQGPGGQTTTTPIPGPDGKPLQIEPAGPGTTPGTVTGPDGKPKKFVLPKGAFT
TPGSIPGPDGKPIHVEPAGPGTTPGAQTGPDGKINKLVVPTTTTPKGPLGPGGQPMYPSGPQGPGGQTTT
TPIPGPDGKPLQIEPAGPGTTPGTVTGPDGKPKKFVLPKGAFTTPGSIPGPDGKPIHVEPAGPGTTPGAQ
TGPDGKINKLVVPTTTTPKGPLGPGGQPMYPSGPQGPGGQTTTTPIPGPDGKPLQIEPAGPGTTPGTVTG
PDGKPKKFVLPKGAFTTPGSIPGPDGKPIHVEPAGPGTTPGAQTGPDGKINKLVVPTTTTPKGPLGPGGQ
PMYPSGPQGPGGQTTTTPIPGPDGKPLQIEPAGPGTTPGTVTGPDGKPKKFVLPKGAFTTPGSIPGPDGK
PIHVEPAGPGTTPGAQTGPDGKINKLVVPTTTTPKGPLGPGGQPMYPSGPQGPGGQTTTTPIPGPDGKPL
QIEPAGPGTTPGTVTGPDGKPKKFVLPKGAFTTPGSIPGPDGKPIHVEPAGPGTTPGAQTGPDGKINKLV
VPTTTTPKGPLGPGGQPMYPSGPQGPGGQTTTTPIPGPDGKPLQIEPAGPGTTPGTVTGPDGKPKKFVLP
KGAFTTPGSIPGPDGKPIHVEPAGPGTTPGAQTGPDGKINKLVVPTTTTPKGPLGPGGQPMYPSGPQGPG
GQTTTTPIPGPDGKPLQIEPAGPGTTPGTVTGPDGKPKKFVLPKGAFTTPGSIPGPDGKPIHVEPAGPGT
TPGAQTGPDGKINKLVVPTTTTPKGPLGPGGQPMYPSGPQGPGGQTTTTPIPGPDGKPLQIEPAGPGTTP
GTVTGPDGKPKKFVLPKGAFTTPGSIPGPDGKPIHVQPAGPGTTPGAQTGPDGKINKLVVPTTTTPKGPL
GPGGQPMYPSGPQGPGGQTTTTPIPGPDGKPLQIEPAGPGTTPGTVTGPDGKPKKFVLPKGAFTTPGSIP
GPDGKPIHVEPAGPGTTPGAQTGPDGKINKLVVPTTTTPKGPLGPGGQPMYPSGPQGTGGQTTTTPIPGP
DGNPIQIEPAGPGTTPGTMTGPDGKPNKFVIPKGAFTTPGSIPGPDGKPIHVQPAGPGSTPGTVTGPDGS
INQVFVPTTPKSSEASGGKKGTGENPANSNNALGPLQPASTTTPTSISGPDGQPVQVVPAGPGSTPGTVT
GPDGKPKKFVVPQGAFTTPGSVPGPDGNPIPVEPAGPGTTPGTQTGPDGKINKVVVPTTTPNPKGPESQP
GNPLSPNGQTTPGSEGPGFNFQTPRPIKGPKGKPIQIIPAGPGTTPGTVTGRNGRPKRFVVPKGAFTTPG
SIPGPNGKPIHVKPAGPGTTPGVITGSDGSIDSIILPSTPKESQPGFPTYQFQTPKPIKGPKGKRIQVIP
AGPGTTPGVVTGPDGKPVKFVVPFGAFTTPGSIPGPNGKPIHVEPAGPGTTPGAETDSDGDIDSIVLPST
PKGPSPGLQFQTPRPIKGPLGKPLQIIPAFPGTTPGVVTGPDGVPVEYIVPFGAFTTPGSIPGPNGKPIH
VKPAGPGTTPGAKTDSDGNIDSIVLPSTPKGPSPGLQFQTPRSVTKPDGQPIQVIPAGPGTTPGVVTGPD
GRPVKFIVPQGAFTTPGSFMGPNGKPIHVGPAGPGTTPGAKTDSDGNIDSIVLPRTPRGAGPGFQFSTPG
PIPQPDGQPIQIVPAGVGTTPGVVTGPDGQPVKFIVPNGAFSTPGYIPGPHGKPIRVGPAGPGTTPGAKT
DSDGDVSEILLPSTPSPPAPKPANPTTPTDVQGPQGGPIMIIPAGPGTTPGTITGPDGNPTKFIVPLGAF
TTPGSIPGPDGKPIHVQPAGAGTTPGAETGPDGKINKIILPTTPKRPSYTVPTTTTPIPGPGQPIQILPA
GPGTTPGTVTGPDGQPVKFIVPQGAFVTPGTILGPDGKPIPVEPQGPGTTPGAELGPDGKINKIILPTTP
PNPPSSGPLNPKGEPIPPFGPGNSPNSPQPPGNYPGSAFQFPGFPDAPGANGPIGYYDFSQLPSGESPEM
EGPIGFLPNFSPEIGGPFPGFPGGPGSSGPGGFLNVNSLPDFINQGYGFPGSPQDPLGYLNFSMLPPGYS
PDFSGQFVYPGYPGSPGSGGQFPGGFLSFSELPQGVTDKINGTFSLPQLMQALQPLFPGQNINIGAIPKD
QMQNIPGFKGTYDNLRLANFGSDNQPTGGVFYLPELVRLTSYLPVGSFGNGPGTINQNGGFGDPFNFPGL
NGAPGYICDYPDNGHATTGGSQNLGGEIKGNDNGPSGDVADAAPGNNLGGAAPGNNLGSAAPGNNLGSAA
PGNNLGSAAPENDLGGAAPENNPAPQSDTPSSPTDKGCEEDVQGAFSKARQALMNVASSTGEETVSQLLH
DIISGINISGNYVDYNDFFNQLSSLLSQVRTDPTDSPSKQLIKILMEGLIAALEALNSAKVTGFRSDVSI
DSDLPVYTSFLNEILY

>AMK48664.1 aggregate silk glue 1 variant 3, partial [Argiope argentata]
LLPPGWTTLPPTTPTTTTTPTTTTTPTTTTTPTTTTTPTTTTTPTTTTTPTTTTTPTTTTTPTTTTTPTT
TTTPTTTTTPTTTTTPTTTTTPTTTTTPTTTTTPTTTTTPTTTTTPTTTTTPTTTTTPTTTTTPVPTTTE
TTKVTKPNTPPPTDCDEDDLDCIIDDTGDVTGWFDCPKRYGHFPHGSSHQLFIHCDNWHPFVKKCADGTI
FSPKYLVCMWKKEPGLKSDA

>AMK48663.1 aggregate silk glue 1 variant 2, partial [Argiope argentata]
ATTEEMTTTPISTETPTPTEPETTTPTPTEPETTTPTPTEPETTTPTPTEPETTTPTEPETTTPTPTEPE
TTTSTTTEEPTTTKRPKVTAPDTDCDEDDLDCIIDDLGETPDWFVCPEDIGNYPHPTSKKLFIFCLNWKP
SVKKCGQDLVFSEDLMTCVHPYM

>AMK48662.1 aggregate silk glue 1 variant 1, partial [Argiope argentata]
EIIEEITTIEISTETETPSVPETTPTEPETTPTTPTEHETTPTEPETTPTEPETTPTDPETTPTTPTEPE
TTPTEPETTPTEPETTPTEPDTTPTEPEPSTTVKPKVTAPDTDCEEDDVDCIINDLGITPDWFVCTEDIG
RYPHPSSKKLFIFCLNWKPSVKKCGQDLLFSEDLMTCVHP

>QDI78449.1 aggregate spidroin 2 [Argiope trifasciata]
MGYLSHVFIAVCLVALSSKSTSGQVNPAKDDPMEFNETEQKFASVFIDNIINSGAFGNLSEDEISEVTQI
LLKAIQILKKFHDGDASQKKTLMVAFASSMAELILDRTDTNLDLEQKTEIVTNALRQAYLKTTGKPNKAL
IKEVKFLVALFLTLEKPGFLDPLWNPYGRRPAFGPPPPFGVPLYPTPPPLPFPFDQIRRGNFKLYYLNGT
EVPQSEIQNLFPAGQRQPQFPSNIRFPNLNPFVPGPGGNSYQPRYSGSRQGYTYRSQYPGGRSEYQQYPY
GQNSYGPGRQQYPYGPGSQPQGPDGQPQYSYGLDGQPQYSYGPDGQPQYSYGPDGQPQYSYGPDGQPQYS
YGPGGQPQYPYGPDGQPQGPGGQPQGPGGQPQGTGGQPQGPGGQPEGQPHYSYGPDGQPQYSYGPGGQPQ
YPYGPDGQPQGPGGQPQGPGGQPQGPGGQPQGPGRQPQSSGGQPLGPGGQPQYPSSTPLGPGSQPTSAGP
APIPGAGLPGSKPTPAGAKPTKGPQVMNPTPSTTQKIPQSGGQPIEVQPSKPGTTPGVVTGPYNKPSKVI
LPPGGKSTPGNIPGPGGKPIEVQPAKPGETPGAITGPDHQVSKIILPSTTAGKGGAPQNPSKKMEPGQTT
QMIPQPGSQPIQVKPAQPGTTPGVVTGPDQKPSQVIVPPGGGSTPGTLPGPGGKPVQVEPAKPGTTPGAI
TGPDRQVSKIILPTGPGNAPQKPLGPGQTTQMIPQPGSQPIQVKPAQPGTTPGVVTGPDQKPSQVIVPPG
GGSTPGTLPGPGGKPVQVEPAKPGTTPGAITGPDRQVSKIILPTGPGNAPQKPLGPGQTTQMIPQPGSQP
IQVKPAQPGTTPGVVTGPDQKPSQVIVPPGGGSTPGTLPGPGGKPVQVKPAKPGTTPGAITGPDSQVSKI
ILPSSPGNAPQNKGPGQQTTPAGGPQQPGQPMGPGSGPQQPEQQTTPASAPQQPGQPMGPEGVPQQPGQQ
TTTAVPPQQPGQPMGPGGGPQRPGQQTTPAGGSQKPGASPSNPNKPSAQEGNPKTGTNPFGAPDAQPSSG
SKATGQNQPGSSQNIGPLPSSTPSQQQSPTGTTPQKPGSIPQQSGQPTKQGGVPQQPGQQTTPEGAPQQP
EQQTTIAGAPQQPGQPMGPGGQTTQMIPQPGSQPIQVKPAQPGTTPGVVTGPDQKPSQVIVPPGGGSTPG
TLPGPGGKPVQVEPAKPGTTPGAITGPDRQVSKIILPTGPGNAPQKPLGPGQTTQMIPQPGSQPIQVKPA
QPGTTPGVVTGPDQKPSQVIVPPGGGSTPGTLPGPGGKPVQVEPAKPGTTPGAITGPDRQVSKIILPTGP
GNAPQKPLGPGQTTQMIPQPGSQPIQVKPAQPGTTPGVVTGPDQKPSQVIVPPGGGSTPGTLPGPGGKPV
QVEPAKPGTTPGAITGPDRQVSKIILPTGPGNAPQKPLGPGQTTQMIPQPGSQPIQVKPAQPGTTPGVVT
GPDQKPSQVIVPPGGGSTPGTLPGPGGKPVQVEPAKPGTTPGAITGPDRQVSKIILPTGPGNAPQKPLGP
GQTTQMIPQPGSQPIQVKPAQPGTTPGVVTGPDQKPSQVIVPPGGGSTPGTLPGPGGKPVQVKPAKPGTT
PGAITGPDSQVSKIILPSSPGNAPQNKGPGQQTTPAGGPQQPGQPMGPGSGPQQPEQQTTPASAPQPGQP
MGPEGVPQQPGQQTTTAGPPQQPGQPMGPGGGPQRPGQQTTQAGGSQKPGASPSNLNKPSAQEGNPKTGT
NPFGAPDAQPSSGSKATGQNQPGSSQNIGPLPSSTPSQQQSPTGTTPQKPGSIPQPSGQPTKQGGVPQQP
GQQTTPEGAPQQPEQQTTIAGAPQQPGQPMGPGGQTTQMIPQPGSQPIQVKPAQPGTTPGVVTGPDQKPS
QVIVPPGGGSTPGTLPGPGGKPVQVEPAKPGTTPGAITGPDRQVSKIILPTGPGNAPQQPLGPGQTTQMI
PQPGSQPIQVKPAQPGTTPGVVTGPDQKPSQVIVPPGGGSTPGTLPGPGGKPVQVEPAKPGTTPGAITGP
DRQVSKIILPTGPGNAPQKPLGPGQTTQMIPQPGSQPIQVKPAQPGTTPGVVTGPDQKPSQVIVPPGGGS
TPGTLPGPGGKPVQVEPAKPGTTPGAITGPDRQVSKIILPTGPGNAPQKPLGPGQTTQMIPQPGSQPIQV
KPAQPGTTPGVVTGPDQKPSQVIVPPGGGSTPGTLPGPGGKPVQVEPAKPGTTPGAITGPDRQVSKIILP
TGPGNAPQKPLGPGQTTQMIPQPGSQPIQVKPAQPGTTPGVVTGPDQKPSQVIVPPGGGSTPGTLPGPGG
KPVQVEPAKPGTTPGAITGPDRQVSKIILPTGPGNAPQKPLGPGQTTQMIPQPGSQPIQVKPAQPGTTPG
VVTGPDQKPSQVIVPPGGGSTPGTLPGPGGKPVQVEPAKPGTTPGAITGPDRQVSKIILPTGPGNAPQKP
LGPGQTTQMIPQPGSQPIQVKPAQPGTTPGVVTGPDQKPSQVIVPPGGGSTPGTLPGPGGKPVQVEPAKP
GTTPGAITGPDRQVSKIILPTGPGNAPQQPLGPGQTTQMIPQPGSQPIQVKPAQPGTTPGVVTGPDQKPS
QVIVPPGGGSTPGTLPGPGGKPVQVEPAKPGTTPGAITGPDRQVSKIILPTGPGNAPQQPLGPGQTTQMI
PQPGSQPIQVKPAQPGTTPGVVTGPDQKPSQVIVPPGGGSTPGTLPGPGGKPVQVEPAKPGTTPGAITGP
DRQVSKIILPTGPGNAPQQPLGPGQTTQMIPQPGSQPIQVKPAQPGTTPGVVTGPDQKPSQVIVPPGGGS
TPGTLPGPGGKPVQVEPAKPGTTPGAITGPDRQVSKIILPTGPGNAPQKPLGPGQTTQMIPQPGSQPIQV
KPAQPGTTPGVVTGPDQKPSQVIVPPGGGSTPGTLPGPGGKPVQVEPAKPGTTPGAITGPDRQVSKIILP
TGPGNAPQKPLGPGQTTQMIPQPGSQPIQVKPAQPGTTPGVVTGPDQKPSQVIVPPGGGSTPGTLPGPGG
KPVQVEPAKPGTTPGAITGPDRQVSKIILPTGPGNAPQKPLGPGQTTQMIPQPGSQPIQVKPAQPGTTPG
VVTGPDQKPSQVIVPPGGGSTPGTLPGPGGKPVQVEPAKPGTTPGAITGPDRQVSKIILPTGPGNAPQKP
LGPGQTTQMIPQPGSQPIQVKPAQPGTTPGVVTGPDQKPSQVIVPPGGGSTPGTLPGPGGKPVQVEPAKP
GTTPGAITGPDRQVSKIILPTGPGNAPQKPLGPGQTTQMIPQPGSQPIQVKPAQPGTTPGVVTGPDQKPS
QVIVPPGGGSTPGTLPGPGGKPVQVEPAKPGTTPGAITGPDRQVSKIILPTGPGNAPQKPLGPGQTTQMI
PQPGSQPIQVKPAQPGTTPGVVTGPDQKPSQVIVPPGGGSTPGTLPGPGGKPVQVEPAKPGTTPGAITGP
DRQVSKIILPTGPGNAPQKPLGPGQTTQMIPQPGSQPIQVKPAQPGTTPGVVTGPDQKPSQVIVPPGGGS
TPGTLPGPGGKPVQVEPAKPGTTPGAITGPDRQVSKIILPTGPGKAPQKPLGPGQPTQMIPQPGTQPIQV
KPEQPGTTPGVVTGPDKKPSQVIVPQGGGSTPGTLPGPGGKPVQVEPAKPGTTPGAITGPDRQVSKIILP
TGPGNAPQKPLGPGQTTQMIPQPGSQPIQVKPAQPGTTPGVVTGPDQKQSQVIVPQGGGSTPGTLPGPGG
KPVQVEPAKPGTTPGAITGPDRQVSKIILPTGPGNAPQKPLGPGQTTQMIPQPGSQPIQVKPAQPGTTPG
VVTGPDQKQSQVIVPQGGGSTPGTLPGPGGKPVQVKPAKPGTTPGAITGPDRQVSKIILPTGPGNAPQKP
LGPGQTTQMIPQPGSQPIQVKPAQPGTTPGVVTGPDQKQSQVIVPQGGGSTPGTLPGPGGKPVQVEPAKP
GTTPGAITGPDRQVSKIILPTGPGNAPQKPLGPGQTTQMIPQPGSQPIQVKPAQPGTTPGVVTGPDQKPS
QVIVPPGGGYTPGTLPGQGGKPVQVAPAKPGTTQGAITGPDRQVSKIILPTGPGNAPQKPLGPGQTTQMI
PQPGSQPIQVKPAQPGTTPGVVTGPDQKPSQVIVPPGGGSTPGTLPGPGGKPVQVEPAKPGTTPGAITGP
DRQVSKIILPTGPGNAPQQPLGPGQTTQMIPQPGGQPIQVKPAQPGTTPGVVTGPDQKPSQVYLPPGGES
TPGTLPGPGGKPIQVVPAKPGTTPGAVTGPDNQVHKLILPEPTTGSMYGPEGPNAPESTTAFIPRPSGQP
IKVVPSQPGTTPGAITGPDRKISTVVLPPGGASTPGNVFGPNGQPINVQPAEPGTTPGAVTGPDHNVHRL
VLPTHRPRPMKPSQTPAPGNAPNNNPTVPSSSTNTPSPLNKPSAQQGNPKTGTDPFGAPEGQPSSGRKAT
GQNPTGSSQNIGSLPSSTPSPNAPISGPQNPTGTNPQQPGQPMGPGGVAQQPGQQTTPAGAPQQPGQQTT
PASAPQQPGQPMGKGGAPQQPGQQTTPAGAPQQPGQQTTPAGAPQQQGQPMGPGVPQQQPGQQTTPVSAP
QQPGRQTTPAGAPKQPGKQTTPAGGQQQPGQQMGPGGVPQQPGQRTTPAGAPQQPGKKMGPGVPQQPGTQ
TTPAGAPQQPSQPMGPGGIPQQPGQQTTPAGAPQQPGQQTTPAGAPQQQGQPMGPGVPQQPGQQTTPAGA
PQQPEKQPTPAGGQQQPGQQMGPTVPQQPGHQTTPAGGAPQQPGQQTTPASSPQQPGQPTRPGGVPQQPG
QPTTPAGAPQQPGEQTTPAGAPQQPGQPMGPEGVPQQPGQQTPPGGAPQQPGQQTTPAGAPQQPGQQTTP
AGAPQQPGQPIGPGAPQQPGQQTTPAGAPQQPGQQTTPAGGSQKPGASPSNLNKPSAQEGNPKTGTNPFG
APDAQPSSGSKATGQNQPGSSQNIGPLPSSTPSQQQSPTGTTPQKPGSIPQQSGQPTKQGGVPQQPGQQT
TPAGAPQQPGQQTTTAGAPQQPEQQTTPAGAPQQPGQPMGPGGQTTQMIPQPGSQPIQVKPAQPGTTPGV
VTGPDQKPSQVIVPQGGGSTPGTLPGPGGKPVQVEPAKPGTTPGAITGPDRQVSKIILPTGPGNAPQKPL
GPGQTTQMIPQPGSQPIQVKPAQPGTTPGVVTGPDQKPSQVIVPQGGGSTPGTLPGPGGKPVQVEPAKPG
TTPGAITGPDRQVSKIILPTGPGNAPQKPLGPGQTTQMIPQPGSQPIQVKPAQPGTTPGVVTGPDQKPSQ
VIVPPGGGSTPGTLPGPGGKPVQVEPAKPGTTPGAITGPDRQVSKIILPTGPGNAPQKPLGPGQTTQMIP
QPGSQPIQVKPAQPGTTPGVVTGPDQKPSQVIVPPGGGSTPGTLPGPGGKPVQVEPAKPGTTPGAITGPD
RQVSKIILPTGPGNAPQKPLGPGQTTQMIPQPGSQPIQVKPAQPGTTPGVVTGPDQKPSQVIVPPGGGST
PGTLPGPGGKPVQVEPAKPGTTPGAITGPDRQVSKIILPTGPGNAPQKPLGPGQTTQMIPQPGSQPIQVK
PAQPGTTPGVVTGPDQKPSQVIVPPGGGSTPGTLPGPGGKPVQVEPAKPGTTPGAITGPDRQVSKIILPT
GPGNAPQKPLGPGQTTQMIPQPGSQPIQVKPAQPGTTPGVVTGPDQKPSQVIVPPGGGSTPGTLPGPGGK
PVQVEPAKPGTTPGAITGPDRQVSKIILPTGPGNAPQKPLGPGQTTQMIPQPGSQPIQVKPAQPGTTPGV
VTGPDQKPSQVIVPPGGGSTPGTLPGPGGKPVQVEPAKPGTTPGAITGPDRQVSKIILPTGPGNAPQQPL
GPGQTTQMIPQPGSQPIQVKPAQPGTTPGVVTGPDQKPSQVIVPPGGGSTPGTLPGPGGKPVQVEPAKPG
TTPGAITGPDRQVSKIILPTGPGNAPQQPLGPGQTTQMIPQPGSQPIQVKPAQPGTTPGVVTGPDQKPSQ
VIVPPGGGSTPGTLPGPGGKPVQVEPAKPGTTPGAITGPDRQVSKIILPTGPGNAPQQPLGPGQTTQMIP
QPGSQPIQVKPAQPGTTPGVVTGPDQKPSQVIVPPGGGSTPGTLPGPGGKPVQVEPAKPGTTPGAITGPD
RQVSKIILPTGPGNAPQKPLGPGQTTQMIPQPGSQPIQVKPAQPGTTPGVVTGPDQKPSQVIVPQGGGST
PGTLPGPGGKPVQVEPAKPGTTPGAITGPDRQVSKIILPTGPGNAPQKPLGPGQTTQMIPQPGSQPIQVK
PAQPGTTPGVVTGPDQKPSQVIVPPGGGSTPGTLPGPGGKPVQVEPAKPGTTPGAITGPDRQVSKIILPT
GPGNAPQKPLGPGQTTQMIPQPGSQPIQVKPAQPGTTPGVVTGPDQKPSQVIVPPGGGSTPGTLPGPGGK
PVQVEPAKPGTTPGAITGPDRQVSKIILPTGPGNAPQKPLGPGQTTQMIPQPGSQPIQVKPAQPGTTPGV
VTGPDQKPSQVIVPPGGGSTPGTLPGPGGKPVQVEPAKPGTTPGAITGPDREVSKIILPSSPGNAPQPME
PGVPQQPGQLTTPGASQEPGQPTGPGGAPQQPGQPMGPGGSPQQPGQPLGPGNAPMKPGQTPKPVAPVSP
PQVIPQPGGLPIEILPAMPGTTPGAITGPDNKISQIVLPPGGGSTPGSVPGPGGRPIYIEPGKPGNTPGA
VTGPDHQVTKIVLPDQPATANAPLPGPGSSLVGPPGGTTAGYFSPQTVTPAPNAAAYNQQNPYNIGLGFP
GLPNNQNLFQYLPNFETIFRQIVNRGNTRIPSLIQGVMQSKGQSPDTFDLREFIRNLSAVFGVMRYENSN
MTYIEMYMELMMETLIGALEIIRVSDPSCLKQPTTLGGIPKYVNAFYDILI

>AWK58722.1 flagelliform spidroin variant 1, partial [Argiope argentata]
PYGPGGAVGPGGPGGPTYGGPSRMSSLVNGVLSSMQPSGFNYQNFGNVMSQYSTGSGTCNSNDVNLMMDA
LMAALHCLSYGGSGPVPSTPSNAEMSAYNQSVRRMFAY

>AWK58731.1 flagelliform spidroin variant 1a, partial [Argiope argentata]
MACFTTAVVFFLLAQSATTYARGIHVSIYAPLSDPNTAMTFAKSFVTNIASCGEFGSQGTEDFDDIIQSL
IQAQSMGKGRHDTKAKTKAMQMALASSIAELIVEESGGVNMQQKTNAAINALRSALMSTTGQVDEGFVSE
IIDLVNLFSQEQSNEVDTGSSRQYYGGGQGGAPVGGGGGSPQPS

>AWK58732.1 flagelliform spidroin variant 1b, partial [Argiope argentata]
MACFTTAVVFFLLAQSATTYARGIHVSIYAPLSDPNTAMTFAKSFVTNIASCGEFGSQGTEDFDDIIQSL
IQAQSMGKGRHDTKAKTKAMQMALASSIAELIVEESGGVNMQQKTNAAINALRSALMSTTGQVDEGFVSE
IIDLVNLFSQEQFNEVDTGSSRQYYQSSTGGGQGGAPTVTETVTVSVGGGGGGAPQPS

>AWK58623.1 major ampullate spidroin 1 variant 1, partial [Argiope argentata]
MIWTTRLALSILLVICSQSIFALGQSPWQSASMAESFMTSFSNALGQSQAFTDEQMDDIDTIAASIKMGV
DKMERSGKTSQNKLQAMNMAFASAVAEIAISEGGGQSAQVKTNAIADALASAFLQTTGVVNGQFINEIRG
LISMFAQANSISSSSASASASAGGAGGYGSQASGAAAATSGGYGQGSSQGSQAYGAGAPGAGPKIQSTQG
QGQNSYQYSISVRSQSGSQGTIGGQQGGQGGYSSQGAGGADQGGYGGQGRAGAAAAATAAGGAGQGY

>AFN54362.1 major ampullate silk protein 1, partial [Argiope bruennichi]
GAASAAAAAGGQGGRGGFGGLGSQGEGGAGQGGAGAAAAAAAAGADGGFGLGGYGAGRGYGAGLGGAGGA
GAASAAAAAGGQGGRSGFGGLGSQGAGGAGQGGAGAAAAAAAAGADGGSGLGGYGAGRGYGASLGGADGA
GAASAAAAAGGQGGRGGFGGLGSQGAGGAGQGGAGAAAAAAAASGDGGSGLGGYGAGRGYGAGLGGAGGA
GAASAAAAAGGEGGRGGFGGLGSQGAGGAGQGGSLAAAAAAAAGADGGSGLGGYGAGRGYGAGLGGADGA
GAASAAAAAGGQGGRGGFGRLGSQGAGGAGQGGAGAAAAVAAAGGDGGSGLGGYGAGRGYGAGLGGAGGA
GAASAAAAAGGQGGRGGFGGLGSQGAGGAGQGGAGAAASGDGGSGLGGYGAGRGYGAGLGGADGAGAASA
ASAAGGQGGRGGFGGLGSQGAGGAGQGGAGAAAAAATAGGDGGSGLGGYGAGRGYGAGLGGAGGAGAASA
AAAAGGQGGRGGFGGLGSQGAGGAGQGGAGAAAAAAAAGGDGGSGLGGYGAGRGHGVGLGGAGGAGAASA
AAAAGGQGGRGGFGGLGSQGAGGAGQGGAGAAAAAAAAGGDGGSGLGGYGAGRGHGAGLGGAGGAGAASA
AAAAGGQGGRGGFGGLGSQGSGGAGQGGSGAAAAAAAAGGDGGSGLGGYGAGRGYGAGLGGAGGAGAASA
AAAAGGQGGRGGFGGLGSQGAGGAGQGGSGAAAAAAAAVADGGSGLGGYGAGRGYGAGLGGAGGAGAASA
AAATGGQGGRGGFGGLSSQGAGGAGQGGSGAAAAAAAAGGDGGSGLGDYGAGRGYGAGLGGAGGAGVASA
AASAAASRLSSPSAASRVSSAVTSLISGGGPTNPAALSNTFSNVVYQISVSSPGLSGCDVLIQALLELVS
ALVHILGSAIIGQVNSSAAGESASLVGQSVYQAFS

>AAK30595.1 major ampullate spidroin 1, partial [Argiope trifasciata]
AAAAAAAAAGGQGGQGGYDGLGSQGAGQGGYGQGGAAAAAAAASGAGSAQRGGLGAGGAGQGYGAGSGGQ
GGAGQGGAAAATAAAAGGQGGQGGYGGLGSQGSGQGGYGQGGAAAAAAAASGDGGAGQEGLGAGGAGQGY
GAGLGGQGGAGQGGAAAAAAAAAGGQGGQGGYGGLGSQGAGQGGYGQGGAAAAAAAASGAGGAGQGGLGA
AGAGQGYGAGSGGQGGAGQGGAAAAAAAAAGGQGGQGGYGGLGSQGAGQGGYGQGGVAAAAAAASGAGGA
GRGGLGAGGAGQEYGAVSGGQGGAGQGGEAAAAAAAAGGQGGQGGYGGLGSQGAGQGGYGQGGAAAAAAA
ASGAGGARRGGLGAGGAGQGYGAGLGGQGGAGQGSASAAAAAAAGGQGGQGGYGGLGSQGSGQGGYGQGG
AAAAAAAASGAGGAGRGSLGAGGAGQGYGAGLGGQGGAGQGGAAAAASAAAGGQGGQGGYGGLGSQGAGQ
GGYGQGGAAAAAASAGGQGGQGGYGGLGSQGAGQGGYGGGAFSGQQGGAASVATASAAASRLSSPGAASR
VSSAVTSLVSSGGPTNSAALSNTISNVVSQISSSNPGLSGCDVLVQALLEIVSALVHILGSANIGQVNSS
GVGRSASIVGQSINQAFS

>AWK58705.1 major ampullate spidroin 1 variant 1, partial [Argiope argentata]
GLGSQGAGQGGYGSGSYSGQQGGAASVAAASAAASRLSSPGAASRVSSAVTSLVSSGGPTNGAALSNTIS
NVVSQISASNPGLSGCDVLVQALLEIVSALVHILGSANIGQVNSNSAGRSASLVGQSVYQALS

>AAP88232.1 major ampullate spidroin-1, partial [Argiope amoena]
GGQGGYGGLGSQGAGQGGYGGGAYGGQQGAAASAAAASAAASRLSSPGAASRVSSAVTSLVSSGGPTNSA
ALSNTISDVVSQISASNPGLSGCDVLVQALLEIVSALVHILGSANIGQVNSSSAGQSASLVGQSVYQALS

>AAR13808.1 major ampullate spidroin-2, partial [Argiope amoena]
GGYGPGSGQQGPGGAGQQGPGGLGPYGPGAAAAAAGSYGPRAGQQRPGAGQQGPGAGQQGPGGAGQRGPY
GPGAAAAAAAAGGYGQQGPGAGQQGPGVGQQGPGGAGQRGPYGPGAAAAAAAAGGYGPRYGQQGPGAGPY
GPGAGATAAAAGGYGPGSGQQGPRSQAPVASAAAARLSSPQASSRVSSAVSTLVSSGPTNPASLSNAIGS
VVSQVSASNPGLPSCDVPVQALLEIVSALVHILGSSSIGQINYSASSQYARLVGQSIAQALG

>AAR13812.1 major ampullate spidroin-2, partial [Argiope amoena]
GGYGPGSGQRGPGSGGQGAGGQGSGQQGPGGAGQRGPGGQGPYGPGASAAAAAAGGYGPGAGQQGPGSQG
PGSGGQQGPGGQGPYGPGAAAAAAAAGGYGPGAGQQGPGGAGQQGPGAGPYGPGAGAAAAAAGGYGPGSG
QQGPRSQAPVASAAAARLSSPQASSRVSSAVSTLVSSGPTNPASLSNAIGSVVSQVSASNPGLPSCDVLV
QALLEIVSALVHILGSSSIGQINYSASSQYARLVGQSIAQALG

>AAR13809.1 major ampullate spidroin-2, partial [Argiope amoena]
PGSGQQGPGGAGQQGPGGLGPYGPGAAAAAAGSYGPRAGQQGPGAGQQGPGAGQQGPGGAGQRGPYGPGA
AAAAAAAGGYGQQGPGAGQQGPGVGQQGPGGAGQRGPYGPGAAAAAAAAGGYGPRYGQQGPGAGPYGPGA
GATAAAAGGYGPGSGQQGPRSQAPVASAAAARLSSPQASSRVSSAVSTLVSSGPTNPASLSNAIGSVVSQ
VSASNPGLPSCDVLVQALLEIVSALVHILGSSSIGQINYSASSQYARLVGQSIAQALG

>AWK58749.1 major ampullate spidroin 2 variant 3, partial [Argiope argentata]
PGAGQQGPRSQAPVASAAASRLSSPQASSRVSSAVSSLVSSGPTNPAALSNTIGSVVSQVRSSNPGLSNC
DVLVQALLEMVSALVHILGSSSIGQINYGASSQYAQLVGQSITQALA

>AWK58748.1 major ampullate spidroin 2 variant 2, partial [Argiope argentata]
PGAGQQGPRSQAPVASAAASRLSSPQAVSRVSSAVSSLVSNGPTNPAALSNTIGSVVSQISASNPGLSNC
DVLVQALLEMVSALVHILGSSSIGQINYGASSQYARMVGQSVAQALG

>AWK58747.1 major ampullate spidroin 2 variant 1, partial [Argiope argentata]
PGAGQQGPRSQAPVASAAASRLASPQASSRVSSAASTLVSSGPANPAALSNTISSVVSQISASNPGLSGC
DVLVQALLEIVSALVYILGSSSIGQINYGAASQYTQLVGRSVAQALG

>AAR13814.1 major ampullate spidroin-2, partial [Argiope amoena]
GGYGPGSGQQGPGGAGQQGPGGLGPYGPGAAAAAAGSYGPRAGQQRPGAGQQGPGAGQQGPGGAGQRGPY
GPGAAAAAAAAGGYGQQGPGAGQQGPGVGQQGPGGAGQRGPYGPGVAAAAAAAGGYGPGSGQQGPGAGAT
AAAAGGYGPGSGQQGPRSQAPVASAAAARLSSPQASSRVSSAVSTLVSSGPTNPASLSNAIGSVVSQVSA
SNPGLPSCDVLVQALLEIVSALVHILGSSSIGQINYSASSQYARLVGQSIAQALG

>AWK58646.1 major ampullate spidroin 2 variant 2, partial [Argiope argentata]
MNWSIRLALFGFVVLSTQTVFAVGQAATPWENSQLAEDFINSFLRFIAQSGAFSPNQLDDMSSIGDTLKT
AIEKMAQSRKSSKSKLQALNMAFASSMAEIAVAEQGGLSLEAKTNAIASALASAFLETTGVVNQQFVSEI
KGLIYMIAQASSNEISGSASGSGGGSGGGGGGGGGYGPGSYASASVAAAYGSAPQGAGGPSPQGPSQQAP
ISQGPYGPGAAAAAAASGGYGPGAGQQGPSGGGQQGPGGAGQQGPGGQGPYVPSAAAAAAGGYGPGAGQ

>AFN54363.1 major ampullate silk protein 2 [Argiope bruennichi]
MNWSIRLALLGFVVLSTQTVFAVGQAATPWENSQLAEDFINSFLRFIAQSGAFSPNQLDDMSSIGDTLKT
AIEKMAQSRKSSKSKLQALNMAFASSMAEIAVAEQGGLSLEAKTNAIANALASAFLETTGFVNQQFVSEI
KSLIYMIAQASSNEISGSAAAAGGGSGGGGGSGQGGYGQGASASASAAAAYGSAPQGAGGPAPQGPSQQG
PVSQGPYGPGAAAAAAAAGGYGPGAGQQGPGSQGPGSGGQQGPGSQGPGSGGQQGPGGQGPYGPSAAAAA
AAAAGGYGPGAGQQGPGSQGPGSGGQQGPGGQGPYGPGAAAAAAAVGGYGPGAGQQGPGSQGPGSGGQQG
PGGQGPYGPSAAAAAAAAGGYGPGAGQQGPGSQGPGSGGQQGPGGQGPYGPSAAAAAAAAGGYGPGAGQQ
GPGSGGQQGPGGQGPYGSGQQGPGGAGQQGPGGQGPYGPGAAAAAAAAAGGYGPGAGQQGPGGAGQQGPG
SQGPGGQGPYGPGAGQQGPGSQGPGSGGQQGPGGQGPYGPSAAAAAAAAGGYGPGAGQQGPGSQGPGSGG
QQGPGSQGPGSGGQQGPGGQGPYGPSAAAAAAAAGGYGPGAGQQGPGSQGPGSGGQQGPGGQGPYGPGAA
AAAAAVGGYGPGAGQQGPGSQGPGSGGQQGPGGQGPYGPSAAAAAAAAGGYGPGAGQQGPGSQGPGSGGQ
QGPGGQGPYGPSAAAAAAAAGGYGPGAGQQGPGSGGQQGPGGQGPYGSGQQGPGGAGQQGPGGQGPYGPG
AAAAAAAAAGGYGPGAGQQGPGGAGQQGPGSQGPGGQGPYGPGAGQQGPGSQGPGSGGQQGPGGQGPYGP
SAAAAAAAAAGGYGPGAGQRSQGPGGQGPYGPGAGQQGPGSQGPGSGGQQGPGGQGPYGPSAAAAAAAAG
PGAGRQGPGSQGPGSGGQQGPGGQGPYGPSAAAAAAAAGPGARRQGPGSQGPGSGGQQGPGGQGPYGSGQ
QGPGGAGQQGPGGQGPYGPGAAAAAAAAAGGYGPGAGQQGPGGAGQQGPGSQGPGGQGPYGPGAGQQGPG
SQGPGSGGQQGPGGQGPYGPSAAAAAAAAGGYGPGAGQQGPGSQGPGSGGQQGPGGQGPYGPGAAAAAAA
VGGYGPGAGQQGPGSQGPGSGGQQGPGGQGPYGPSAAAAAAAAGGYGPGAGQQGPGSQGPGSGGQQGPGG
QGPYGPSAAAAAAAAGGYGPGAGQQGPGSGGQQGPGGQGPYGSGQQGPGGAGQQGPGGQGPYGPGAAAAA
AAAAGGYGPGAGQQGPGGAGQQGPEGPGSQGPGSGGQQGPGGQGPYGPGAAAAAAAVGGYGPGAGQQGPG
SQGPGSGGQQGPGGQGPYGPSAAAAAAAAGGYGPGAGQQGPGSQGPGSGGQQGPGGQGPYGPSAAAAAAA
AGGYGPGAGQQGPGSGGQQGPGGQGPYGSGQQGPGGAGQQGPGGQGPYGPGAAAAAAAAAGGYGPGAGQQ
GPGGAGQQGPGSQGPGGQGPYGPGAGQQGPGSQGPGSGGQQGPGGQGPYGPSAAAAAAAAGGYGPGAGQQ
GPGSQGPGSGGQQGPGSQGPGSGGQQGPGGQGPYGPSAAAAAAAAAGGYGPGAGQQGPGSQGPGSGGQQG
PGGQGPYGPGAAAAAAAVGGYGPGAGQQGPGSQGPGSGGQQGPGGQGPYGPSAAAAAAAAGGYGPGAGQQ
GPGSQGPGSGGQQGPGGQGPYGPSAAAAAAAAGGYGPGAGQQGPGSGGQQGPGGQGPYGSGQQGPGGAGQ
QGPGGQGPYGPGAAAAAAAAAGGYGPGAGQQGPGGAGQQGPGSQGPGGQGPYGPGAGQQGPGSQGPGSGG
QQGPGGQGPYGPSAAAAAAAAGGYGPGAGQQGPGSQGPGSGGQQGPGGQGPYGPSAAAAAAAAGGYGPGA
GQQGPGSGGQQGPGGQGPYGSGQQGPGGAGQQGPGGQGPYGGGYGPGAGQQGPGSQGPGSGGQQGPGGQG
PYGPSAAAAAAAAGPGARRQGPGSQGPGSGGQQGPGGQGPYGSGQQGPGGAGQQGPGGQGPYGPGAAAAA
AAAAGGYGPGAGQQGPGGAGQQGPGSQGPGGQGPYGPGAGQQGPGSQGPGSGGQQGPGGQGPYGPSAAAA
AAAAAGGYGPGAGQQGPGSQGPGSGGQQGPGGQGPYGPGAAAAAAAVGGYGPGAGQQGPGSQGPGSGGQQ
GPGGQGPYGPSAAAAAAAAGGYGPGAGQQGPGSQGPGSGGQQGPGGQGPYGPSAAAAAAAAGGYGPGAGQ
QGPGSGGQQGPGGQGPYGSGQQGPGGAGQQGPGGQGPYGPGAAAAAAAAAGGYGPGAGQQGPGGAGQQGP
GSQGPGGQGPYGPGAGQQGPGSQGPGSGGQQGPGGQGPYGPSAAAAAAAAGPGAGRQGPGSQGPGSGGQQ
GPGGQGPYGPSAAAAAAAAGPGARRQGPGSQGPGSGGQQGPGGQGPYGSGQQGPGGAGQQGPGGQGPYGP
GAAAAAAAAAGGYGPGAGQQGPGGAGQQGPGSQGPGGQGPYGPGAGQQGPGSQGPGSGGQQGPGSQGPYG
PSAAAAAAAAGGYGPGAGQQGPGSQGPGSGGQQGPGGQGPYGPSAAAAAAAAGGYGPGAGQQGPGSGGQQ
GPGGQGPYGSGQQGPGGAGQQGPGGQGPYGPGAAAAAAAAAGGYGPGAGQQGPGSQGPGSGGQQGPGSQG
PGSGGQQGPGGQGPYGPSAAAAAAAAAGGYGPGAGQQGPGSQGPGSGGQQGPGGQGPYGPGAAAAAAAVG
GYGPGAGQQGPGSQGPGSGGQQGPGGQGPYGPSAAAAAAAAGGYGPGAGQQGPGSQGPGSGGQQGPGGQG
PYGPSAAAAAAAAGGYGPGAGQQGPGSGGQQGPGGQGPYGSGQQGPGGAGQQGPGGQGPYGPGAAAAAAA
AAGGYGPGAGQQGPGGAGQQGPGSQGPGGQGPYGPGAGQQGPGSQGPGSGGQQGPGGQGPYGPSAAAAAA
AAGGYGPGAGQQGPGSQGPGSGGQQGPGGQGPYGPGAAAAAAAVGGYGPGAGQQGPGSQGPGSGGQQGPG
GQGPYGPSAAAAAAAAGGYGPGAGQQGPGSQGPGSGGQQGPGGQGPYGPSAAAAAAAAGGYGPGAGQQGP
GSGGQQGPGGQGPYGSGQQGPGGAGQQGPGGQGPYGPGAAAAAAAAAGGYGPGAGQQGPGGAGQQGPGSQ
GPGGQGPYGPGAGQQGPGSQGPGSGGQQGPGGQGPYGPSAAAAAAAAGGYGPGAGQQGPGSQGPGSGGQQ
GPGGQGPYGPSAAAAAAAAGGYGPGAGQQGPSSQAPVASAAASRLSSPQASARVSSAVSTLVSSGPTSPA
ALSNAISSVVSQVSASNPGLSGCDVLVQALLEIVSALVHILGSSSIGQINYAASSQYAQMVGNSVAQALG

>AAR13810.1 major ampullate spidroin-2, partial [Argiope amoena]
GGYGPGSGQQGPGGAGQQGPGGLGPYGPGAAAAAAGSYGPRAGQQRPGAGQQGPGAGQQGPGGAGQRGPY
GPGAAAAAAAAGGYGQQGPGAGQQGPGVGQQGPGGAGQRGPYGPGAAAAAAAAGGYGPRYGQQGPGAGPY
GPGAGATAAAAGGYGPGAGQQGPRSQAPVASAAAARLSSPQAGSRVSSAVSTLVSSGPTNPASLSNAIGS
VVSQVSASNPGLPSCDVLVQALLEIVSALVHILGSSSIGQINYSASSQYARLVGQSIAQALG

>AAZ15371.1 major ampullate spidroin 2, partial [Argiope trifasciata]
MNWSIRLALLGFVVLSTQTVFSAGQGATPWENSQLAESFISRFLRFIGQSGAFSPNQLDDMSSIGDTLKT
AIEKMAQSRKSSKSKLQALNMAFASSMAEIAVAEQGGLSLEAKTNAIASALSAAFLETTGYVNQQFVNEI
KTLIFMIAQASSNEISGSAAAAGGSSGGGGGSGQGGYGQGAYASASAAAAYGSAPQGTGGPASQGPSQQG
PVSQPSYGPSATVAVTAVGGRPQGPSAPRQQGPSQQGPGQQGPGGRGPYGPSAAAAAAAAGGYGPGAGQQ
GQQAGQGSGQQGPGGAGQGGPRGQGPYGPGAATAAAAAAGPGYGPGAGQQGPGSQGPGSGGQQGPGSQGP
YGPSAAAAAAAAGPGYGPGAGQQGPGSQGPRSGGQQGPGGQGPYGPSAAAAAAAAGPGYGPGAGQQGPGS
GGQQGGPGSGQQGPGGAGQGGPRGQGPYGPGAAAAAAAAAGGYGPGAGQQGPGSQGPGSGGQQGPGSQGP
YGPSAAAAAAAAGPGYGPGAGQQGPGSQGPGSGGQQGPGGQGPYGPSAAAAAAAAGPGYGPGAGQQGPGS
GGQQGGQGSGQQGPGGAGQGGPRGQGPYGPGAAAAAAAAAGGYGPGAGQQGPGSQGPGSGGQQGPGSQGP
YGPSAAAAAAAAGPGYGPGAGQQGPGSGGQQ

>AWK58645.1 major ampullate spidroin 2 variant 1 [Argiope argentata]
MNWSIRLALFGFVVLSTQTVFSAAQAATPWQNSQLAEQFINSFLRFIAQSGAFSPNQLDDMSSIGDTLKT
AIEKMAQSRKSSKSKLQALNMAFASSMAEIAVAEQGGLSLEAKTNAIASALASAFLETTGVVNQQFVSEI
KGLIYMIAQASSNEISGSAAASGGGSGGGGGGGYGQGSYASASAAAAYGSAPQGAGGPASQGPSQQGPVS
QPSYGPSATVAVSAVGGRPQGQTGPSQQGPGQQGPGQQGPYGPSAAAASAAVGGYGPGAGQQGQQGDIYF
LFIIFLILYNMIYFN

>AAZ15372.1 major ampullate spidroin 2, partial [Argiope trifasciata]
GQGSGQQRPGGAGQGGLGPYGPGAAAAAAAAAGGYGPGAGQQGPGSQGPGSGGQQGPGSRGPYGPSAAAA
AAAAGPGYGPGAGQRGPRSQGPGSGGQQGPGGQGPYGPSAAAAAAAAGPGYGPGAGQQGPGSQAPVASAA
ASRLSSPQASSRVSSAVSTLVSSGPTNPASLSNAISSVVSQVSASNPGLSGCDVLVQALLEIVSALVHIL
GSSSIGQINYAASSQYAQMVG

>AAR13813.1 major ampullate spidroin-2, partial [Argiope amoena]
GGYGPGSGQRGPGSGGQGAGGQGSGQQGPGGAGQRGPGGQGPYGPGASAAAAAAGGYGPGAGQQGPGSQG
PGSGGQQGPGGQGPYGPGAVAAAAAAGGYGPGAGQQGPGGAGQQGPGGQGPYGPSVAAAASAAGGYGPGA
GQQGPVASAAVSRLSSPQASSRVSSAVSSLVSSGPTNPAALSNAMSSVVSQVSASNPGLSGCDVLVQALL
EIVSALVHILGSSSIGQINYAASSQYAQMVGQSVAQALA

>AAR13811.1 major ampullate spidroin-2, partial [Argiope amoena]
GGYGPGSGQRGPGSGGQGAGGQGSGQQGPGGAGQRGPGGQGPYGPGASAAAAAAGGYGPGAGQQGPGSQG
PGSGGQQGPGGQGPYGPSAAAAAAAAGGYGPGAGQQGPGGAGQQGPGSQGPGGAGQQGPGGQGPYGPSAA
AAASAAGGYGPGAGQQGPVASAAASRLSSPQASSRISSAVSSLVSSGPTNPAALSNAISSIVSQVSASNP
GLSGCDALVQALLEIVSALVHILGSSSIGQINYAASSQYAQMVGQSVTQALV

>AAK30596.1 major ampullate spidroin 2, partial [Argiope trifasciata]
AGPGYGPGAGQQGPGSQGPGSGGQQGPGGQGPYGPSAAAAAAAAGPGYGPGAGQQGPGSGGQQGGQGSGQ
QGPGGAGQGGPRGQGPYGPGAAAAAAAAGGYGPGAGQQGPGSQGPGSGGQQGPGSQGPYGPSAAAAAAAA
GPGYGPGAGQQGPGSQGPGSGGQQGPGGQGPYGPSDAAAAAAAGPGYGPGAGQQGPGSGGQQGGQGSGQQ
GPGGAGQGGPRGQGPYGPGAAAAAAAAGGYGPGAGQQGPGSQGPGSGGQQGPGSQGPYGPSAAAAAAAAG
PGYGPGAGQQGPGSQGPGSGGQQGPGSQGPYGPSAAAAAAAAGPGYGPGAGQQGPGSQAPVASAAASRLS
SPQASSRVSSAVSTLVSSGPTNPASLSNAISSVVSQVSSSNPGLSGCDVLVQALLEIVSALVHILGSSSI
GQINYAASSQYAQLVGQSLTQALG

>AWK58750.1 major ampullate spidroin 2 variant 4, partial [Argiope argentata]
GGYGPGGASAAAAAAAAGGPGGQGPYGPGQGAGGPYGPGAQGPGSQGPGGYGPSGPSGAAAAAAAAGGQG
PYGQGQQGPGGYGPSGPASGVSASVSSAASRLSSPAASSRVSSAVSTLASSGPSNAGVVSSALSNLVSQV
SANHPGLSGCDVIVQALLELVSALVHILGSSSVGQVDYNGASYSAQSLGQAVAQALG

>AWK58751.1 major ampullate spidroin 2 variant 5, partial [Argiope argentata]
GSQGPGAAAAAAAASGPGGYGPGSQGPSGPGGAGGNGPGSQGPGGSGGYGPGNQGPGGAGAAASAAASSG
PSGPGGYGPGVQGPSNAGGYGSSAPASVSVAASRLSSPAASSRVSSAVTSLVSSGPTNGASVSGALNGLV
SQISSSNPGLSGCDVLVQALLELVSALVAILGSASIGAVDYNSVGQTTQTISQYFS

>AWK58647.1 major ampullate spidroin 2 variant 3, partial [Argiope argentata]
MSCPRLVLAFLALLSTHALFASAAGATPWSTPALADSFMRSFIGGISSSGAFTGGQIDDMSTISDTMTDS
VNRLASSGKISKSKLQALNMAFASSMAEIAATEEGGLSIGAKTSAIADALRGAFLQTTGYSNEQFINEIT
SLVSMIAQANANSVSASASASSGGGGGGGYGGSSYGPSSVSSASASASAAGAGAGPAQQGSGSYGPSGPG
GYGPSGSSAAAAASGGQGPGNYGPSGSGGAGPSGPGGYGPGSQGPSGPSRSGAAAAAAVASGPGGYGPSG
PSGPGYQGPSGPSGPGASAAAAAASGPGYQGPSGPGSQ

>AWK58729.1 major ampullate spidroin 3 variant 1, partial [Argiope argentata]
MAWITRLPLLVLVALCTQSIIVHGQDSHPWSDVRTTESFMKNFVECIRQSSYFNTDDIESIRDLSDTMIQ
SLNGMTAIGKTSHQMLQALNMGYAAGVAELVNSDGFYVQEKRNAIREAMRNSLIQTTGVVNESFMNEMDK
LMQMFSQINVLNEDSGGNGASAASSASASNVPGIGQSLGPQGQGSSSVSVSSTSVGGLQQRPVGSGSYEY
PLSVNSIGGSGYGPGGSGTGGSGAAAAAASSGAGPGYGGRGRKEIIKKIIVRRKGGSQYDTEAFEIEGNN
YGPQGGSGSGSGSSAAAASSSTGSGSAGYGEQGESGPGGAA

>AWK58636.1 major ampullate spidroin 3 variant 1, partial [Argiope argentata]
GYGQGGYGRGGNEAAAATASSTAALVANRLSSPSSLSRVSSAVSVFLDDDLEYPVAFSNAFDNVVSGITL
SNSDISGCELLVQSLMEVLSAVLGTAYGLNANSSVDIVRSVVNRFD

>AFM29836.1 minor ampullate spidroin, partial [Argiope argentata]
AGAGRGYGGGYGGGAAAGAGAGAGAGRGYGGGYGGGAGSGAGSGAGAGGGSGYGRGAGAGAGAGAAAAAG
AGAGGAGGYGGGAGAGAGASAAAGAGAGAGGAGGYGGGYGGGAGAGAGAGAAAAAGAGAGAGAGRGYGGG
FGGGAGSGAGAGAGAGGGSGYGRGAGGYGGGYGGGAGTGAGAAAATGAGAGAGAGRGYGGGYGGGAGAGA
GAGAGAGGGSGYGRGAGAGASVAAGAYGGGYGGGAAVGRGITYGSASSSATSSSTATSSGSTALTSAGYG
SGVGVSAGAGAGAASAGGSYSGSVSRLSSAEAVSRVSSNIGAIASGGASALPGVISNIFSGVSASAGSYE
EAVIQSLLEVLSALLHILSNSSIGYVGADGLTDSLAVVQQAMGPVVG

>AFM29835.1 minor ampullate spidroin, partial [Argiope argentata]
AFAQAFSQNMLSSGVISSETITTSSAQAAASTMATTAAKGMGLDDATANYLSNALASMAASMAQSSKNQA
DFIQSMSYAMGKLLSDAGAITESSASSAASSASSTVTETIRTYGPASIFSGPAGAGGYGSGAGAGAAAAA
GAGAGAGAGRGYGGGYGSGAGAGAGAGAAAGAGAGTGGAA

>AWK58662.1 minor ampullate spidroin 1 variant 1, partial [Argiope argentata]
GGGYGGGAAVGRGITYGSASSSATSSSTATSSGSTTLTSAGYGSGVGVSAGAGAGAASAGGSYSGSVSRL
SSAEAVSRVSSNIGAIASGGASALPGVISNIFSGVSASAGSYEEAVIQSLLEVLSALLHILSNSSIGYVG
ADGLTDSLAVVQQAMGPVVG

>AWK58671.1 minor ampullate spidroin 1 variant 1, partial [Argiope argentata]
MQWSTRFSLFFLVLFLQGFSALGQQFWSDRGSAMAMTNGFVGCLKQSGYFSSEQMDDLDLIIDTTAMQLD
KMGNRVSQHKLKALTMGMAGSMAETVVSSPYGVSPDLMNSIDSCLTGSMLQVTGNIDQTFRTELLQIINL
IAQDEGNSASASASASAGASGASYAGSAGVGNVVSGYTSTTSTSSASSSSQTATSTGAGTAGSYGGGAGA
GASAGAAAGAGAGGAGGYGGGYGGGAGAGAGAGAGGGSGYGR

>AQR58363.1 pyriform spidroin 1 [Argiope argentata]
MSWLSVLSLCVVLFASNADALSLAKSWVQDEGTAIYFLNRAIEYLRECGVLKIDQERDAIETMFETSSLY
QKNAKPSKIKHSVASKLAEIIIEGLEGASDTSYKMDCVSQAIASASEATTGTVDDNFIESVQELVVVMYN
NDIEDKLEEIEEIAISQQAAAAESQILAAQSDFETVQTQSSVQNDMQQQTTLDISSSTSNQIESQQYADS
QIQQVSGAEIQVQQSTEFQTAMQQSSGQLQSQQSSSVQQDFSTQQQQLTSQLQASSNQQQSVTSQTSIAQ
QQYEASQQQSSVSQQQYEASQQQSSGSQQQYEASQQQSSVSQQQYEASQLQASAAQQQYEASQQQASIAQ
QQYEATQQQASIAQQQYEASQQQASIAQQQYEATQQQYEISQQQSSSSEQQYTTSEQQVQGSSDSYNDQS
SIQQSSQVVSQQEQVATESYSAALTSAASEIVSQTSTSSNFINTEILENALAASLSTSSSLSSLQYGQTT
ATLQDVEQVVANTVSQITGISQASAQTIINQNLSNMGSGASAQDISQAIANAITILIQQTNAAQAGQEQY
LAEILSSSISSSLAQLIAQNPLPPPEPPVQAPAPLPAPVQAPIIQTSTSSQVQSVAISDNQQRSISNSAQ
ASAQQNSFTQSSIAQQSSVAQQSAVAQQSSVSQQSSAAQQSSVAQSQQTSYSAATNAGSSVSQSQAIVSS
APVYFNSQTLTNNLASSLQSLNALNYVSNGQLSSSDVASTVARAVAQSLGLSQGSVQNIMSQQLSSIGSG
ASTSSLSQAIANAVSSAVQGSQAAAPGQEQSIAQRVNSAISSAFAQLISQKTAPAPAPRPRPAPLPAPAP
RPRPAPAPRPAPVYAPAPVASQFQASASSQSSAQENSFTQSSVAQQSAVAQQSSVSQQSSAAQQSSVAQS
QQTSYSAATNAGSSVSQSQAIVSSAPVYFNSQTLTNNLASSLQSLNALNYVSNGQLSSSDVASTVARAVA
QSLGLSQGSVQNIMSQQLSSIGSGASTSSLSQAIANAVSSAVQGSQAAAPGQEQSIAQRVNSAISSAFAQ
LISQRTAPAPAPRPRPAPLPAPAPRPRPAPAPRPAPXYAPAPVASQFQASASSQSSAQQNSFTQSSVAQQ
SAVAQQSSVSQQSSAAQQSSVAQSQQTSYSAATNAGSSVSQSQAIVSSAPVYFNSQXLTNNLASSLQSLN
ALNYVSNGQLSSSDVASTVARAVAQSLGLSQGSVQNIMSQQLSSIGSGASTSSLSQAIANAVSSAVQGSQ
AAAPGQEQSIAQRVNSAISSAFAQLISQRTAPAPAPRPRPAPLPAPAPRPRPAPAPRPAPVYAPAPVASQ
FQASASSQSSAQENSFTQSSVAQQSAVAQQSSVSQQSSAAQQSSVAQSQQTSYSAATNAGSSVSQSQAIV
SSAPVYFNSQTLTNNLASSLQSLNALNYVSNGQLSSSDVASTVARAVAQSLGLSQGSVQNIMSQQLSSIG
SGASTSSLSQAIANAVSSAVQGSQAAAPGQEQSIAQRVNSAISSAFAQLISQRTAPAPAPRPRPAPLPAP
APRPRPAPAPRPAPVYAPAPVASQFQASASSQSSAQENSFTQSSVAQQSAVAQQSSVSQQSSAAQQSSVA
QSQQTSYSAATNAGSSVSQSQAIVSSAPVYFNSQTLTNNLASSLQSLNALNYVSNGQLSSSDVASTVARA
VAQSLGLSQGSVQNIMSQQLSSIGSGASTSSLSQAIANAVSSAVQGSQAAAPGQEQSIAQRVNSAISSAF
AQLISQRTAPAPAPRPRPAPLPAPAPRPRPAPAPRPAPVYAPAPVASQFQASASSQSSAQENSFTQSSVA
QQSAVAQQSSVSQQSSAAQQSSVAQSQQTSYSAATNAGSSVSQSQAIVSSAPVYFNSQTLTNNLASSLQS
LNALNYVSNGQLSSSDVASTVARAVAQSLGLSQGSVQNIMSQQLSSIGSGASTSSLSQAIANAVSSAVQG
SQAAAPGQEQSIAQRVNSAISSAFAQLISQRTAPAPAPRPRPAPLPAPAPRPRPAPAPRPAPVYAPAPVA
SQFQASASSQSSAQENSFTQSSVAQQSAVAQQSSVSQQSSAAQQSSVAQSQQTSYSAATNAGSSVSQSQA
IVSSAPVYFNSQTLTNNLASSLQSLNALNYVSNGQLSSSDVASTVARAVAQSLGLSQGSVQNIMSQQLSS
IGSGASTSSLSQAIANAVSSAVQGSQAAAPGQEQSIAQRVNSAISSAFAQLISQRTAPAPAPRPRPAPLP
APAPRPRPAPAPRPAPVYAPAPVASQFQASASSQSSAQENSFTQSSVAQQSAVAQQSSVSQQSSAAQQSS
VAQSQQTSYSAATNAGSSVSQSQAIVSSAPVYFNSQTLTNNLASSLQSLNALNYVSNGQLSSSDVASTVA
RAVAQSLGLSQGSVQNIMSQQLSSIGSGASTSSLSQAIANAVSSAVQGSQAAAPGQEQSIAQRVNSAISS
AFAQLISQRTAPAPAPRPRPAPLPAPAPRPRPAPAPRPAPVYAPAPVASQFQASASSQSSAQENSFTQSS
VAQQSAVAQQSSVSQQSSAAQQSSVAQSQQTSYSAATNAGSSVSQSQAIVSSAPVYFNSQTLTNNLASSL
QSLNALNYVSNGQLSSSDVASTVARAVAQSLGLSQGSVQNIMSQQLSSIGSGASTSSLSQAIANAVSSAV
QGSQAAAPGQEQSIAQRVNSAISSAFAQLISQRTAPAPAPRPRPAPLPAPAPRPRPAPAPRPAPVYAPAP
VASQFQASASSQSSAQENSFTQSSVAQQSAVAQQSSVSQQSSAAQQSSVAQSQQTSYSAATNAGSSVSQS
QAIVSSAPVYFNSQTLTNNLASSLQSLNALNYVSNGQLSSSDVASTVARAVAQSLGLSQGSVQNIMSQQL
SSIGSGASTSSLSQAIANAVSSAVQGSQAAAPGQEQSIAQRVNSAISSAFAQLISQRTAPAPAPRPRPAP
LPAPAPRPRPAPAPRPAPVYAPAPVASQFQASASSQSSAQENSFTQSSVAQQSAVAQQSSVSQQSSAAQQ
SSVAQSQQTSYSAATNAGSSVSQSQAIVSSAPVYFNSQTLTNNLASSLQSLNALNYVSNGQLSSSDVAST
VARAVAQSLGLSQGSVQNIMSQQLSSIGSGASTSSLSQAIANAVSSAVQGSQAAAPGQEQSIAQRVNSAI
SSAFAQLISQRTAPAPAPRPRPAPLPAPAPRPRPAPAPRPAPVYAPAPVASQFQASASSQSSAQXNSFTQ
SSVAQQSAVAQQSSVSQQSSAAQQSSVAQSQQTSYSAATNAGSSVSQSQAIVSSAPVYFNSQTLTNNLAS
SLQSLNALNYVSNGQLSSSDVASTVARAVAQSLGLSQGSVQNIMSQQLSSIGSGASTSSLSQAIANAVSS
AVQGSQAAAPGQEQSIAQRVNSAISSAFAQLISQRTAPAPAPRPRPAPLPAPAPRPRPAPAPRPAPVYAP
APVASQFQASASSQSSAQENSFTQSSVAQQSAVAQQSSVSQQSSAAQQSSVAQSQQTSYSAATNAGSSVS
QSQAIVSSAPVYFNSQTLTNNLASSLQSLNALNYVSNGQLSSSDVASTVARAVAQSLGLSQGSVQNIMSQ
QLSSIGSGASTSSLSQAIANAVSSAVQGSQAAAPGQEQSIAQRVNSAISSAFAQLISQRTAPAPAPRPRP
APLPAPAPRPRPAPAPRPAPVYAPAPVASQFQASASSQSSAQENSFTQSSVAQQSAVAQQSSVSQQSSAA
QQSSVAQSQQTSYSAATNAGSSVSQSQAIVSSAPVYFNSQTLTNNLASSLQSLNALNYVSNGQLSSSDVA
STVARAVAQSLGLSQGSVQNIMSQQLSSIGSGASTSSLSQAIANAVSSAVQGSQAAAPGQEQSIAQRVNS
AISSAFAQLISQRTAPAPAPRPRPAPLPAPAPRPRPAPAPRPAPVYAPAPVASQFQASASSQSSAQXXSF
TQSSVAQQSAVAQQSSVSQQSSAAQQSSVAQSQQTSYSAATNAGSSVSQSQAIVSSAPVYFNSQTLTNNL
ASSLQSLNALNYVSNGQLSSSDVASTVARAVAQSLGLSQGSVQNIMSQQLSSIGSGASTSSLSQAIANAV
SSAVQGSQAAAPGQEQSIAQRVNSAISSAFAQLISQRTAPAPAPRPRPAPLPAPAPRPRPAPAPRPAPVY
APAPVASQFQASASSQSSAQENSFTQSSVAQQSAVAQQSSVSQQSSAAQQSSVAQSQQTSYSAATNAGSS
VSQSQAIVSSAPVYFNSQTLTNNLASSLQSLNALNYVSNGQLSSSDVASTVARAVAQSLGLSQGSVQNIM
SQQLSSIGSGASTSSLSQAIANAVSSAVQGSQAAAPGQEQSIAQRVNSAISSAFAQLISQRTAPAPAPRP
RPAPLPAPAPRPRPAPAPRPAPVYAPAPVASQFQASASSQSSAQENSFTQSSVAQQSAVAQQSSVSQQSS
AAQQSSVAQSQQTSYSAATNAGSSVSQSQAIVSSAPVYFNSQTLTNNLASSLQSLNALNYVSNGQLSSSD
VASTVARAVAQSLGLSQGSVQNIMSQQLSSIGSGASTSSLSQAIANAVSSAVQGSQAAAPGQEQSIAQRV
NSAISSAFAQLISQRTAPAPAPRPRPAPLPAPAPRPRPAPAPRPAPVYAPAPVASQFQASASSQSSAQQN
SFTQSSVAQQSAVAQQSSVSQQSSAAQQSSVAQSQQTSYSAATNAGSSVSQSQAIVSSAPVYFNSQTLTN
NLASSLQSLNALNYVSNGQLSSSDVASTVARAVAQSLGLSQGSVQNIMSQQLSSIGSGASTSSLSQAIAN
AVSSAVQGSQAAAPGQEQSIAQRVNSAISSAFAQLISQRTAPAPAPRPRPAPLPAPAPRPRPAPAPRPAP
VYAPAPVASQFQASASSQSSAQENSFTQSSVAQQSAVAQQSSVSQQSSAAQQSSVAQSQQTSYSAATNAG
SSVSQSQAIVSSAPVYFNSQTLTNNLASSLQSLNALNYVSNGQLSSSDVASTVARAVAQSLGLSQGSVQN
IMSQQLSSIGSGASTSSLSQAIANAVSSAVQGSQAAAPGQEQSIAQRVNSAISSAFAQLISQRTAPAPAP
RPRPAPLPAPAPRPRPAPAPRPAPVYAPAPVASQFQASASSQSSAQENSFTQSSVAQQSAVAQQSSVSQQ
SSAAQQSSVAQSQQTSYSAATNAGSSVSQSQAIVSSAPVYFNSQTLTNNLASSLQSLNALNYVSNGQLSS
SDVASTVARAVAQSLGLSQGSVQNIMSQQLSSIGSGASTSSLSQAIANAVSSAVQGSQAAAPGQEQSIAQ
RVNSAISSAFAQLISQRTAPAPAPRPRPAPLPAPAPRPRPAPAPRPAPVYAPAPVASQFQASASSQSSAQ
QNSFTQSSVAQQSAVAQQSSVSQQSSAAQQSSVAQSQQTSYSAATNAGSSVSQSQAIVSSAPVYFNSQTL
TNNLASSLQSLNALNYVSNGQLSSSDVASTVARAVAQSLGLSQGSVQNIMSQQLSSIGSGASTSSLSQAI
ANAVSSAVQGSQAAAPGQEQSIAQRVNSAISSAFAQLISQRTAPAPAPRPRPAPLPAPAPRPRPAPAPRP
APVYAPAPVASQFQASASSQSSAQQNSFTQSSVAQQSAVAQQSSVAQSQEGLYSSQSQNLQSANVLSSSQ
VQQVSSGSSSDFGSSSTVFAAPSSSAFYSPAAISSSASVGASSISMASSSGFSTSALPTSGSPLAASAAQ
QLLSPAANQRITALSNSLKSTFSGGQVNYGALSNSLASAASQIQSSSGLSKNEVLVEVLLETLAALLDSL
SVSGSSSAQFAQAVVQAFA

>AAX45292.1 tubuliform spidroin, partial [Argiope aurantia]
STYANAVSNAVGQFLAGQGILNAANAGSLASSFASALSASAASVASSAAAQAASQSQAAASAFSRAASQS
ASQSAARSGAQSFSTTTTTSTAGSQAASQSASSAASQASASSFARASSASLAASSAFSSAFSSANSLSAL
GNVAYQLGFNVANTLGIGNAAGLGNALSQAVSSVGVGASSSTYANAVSNAVGQFLAGQGVLNAGNAGSLA
SSFANALSNSALSVGSRVSSPSYGALSPIAAGPNFISTGLNVGGPFTTLSQSLPTSLQTALAPIVSSSGL
GSSAATARVRSLANSIASAISSSGGSLSVPAFLNLLSSVGAQVSSSSSLNSSEVTNEVLLEAIAALLQVI
NGGSITSVDLRNVPNAQQDLVNALSG

>AWK58640.1 tubuliform spidroin 1 variant 1, partial [Argiope argentata]
MAWLTRIAFLVGFLGAVSSQSIAVTAVPSVFSSPNLASGFLQCLTFGIGNSPAFPTQEQQDLDAIAQVIL
NAVSTNTGATASARAQALSTALASSLTDLLIAESAESNYNNQLSELTGILSNCFIQTTGSDNPAFVSRIQ
SLISVLSQNTDVNIISTAGLPTAISGAGGFGFAKTASSSASQASASS

>ADM14332.1 tubuliform spidroin 1, partial [Argiope argentata]
AVTAVPSVFSSPNLASGFLQCLTFGIGNSPAFPTQEQQDLDAIAQVILNAVSTNTGATASARAQALSTAL
ASSLTDLLIAESAESNYNNQLSELTGILSNCFIQTTGSDNPAFVSRIQSLISVLSQNTDVNIISTAGLPT
AISGAGGFGFAKTASSSASQASASSFAQASSASLAASSSFSSAFSSANTLSALGNVAYQLGFNVANTLGL
GNAAGLGAALSQAVSSVGVGASSGTYANAVSNAVGQFLAGQGILNGANAASLASSFASALSASAASVASS
SAAQSASQSQAAASAFSRAAS

>ATW75942.1 tubuliform spidroin 1 C-terminal region variant 1, partial [Argiope aurantia]
NSLSALGNVAYQLGFNVANNLGIGNAAGLGNALSQAVSSVGVGASSSTYANAVSNAVGQFLATQGVLNAG
NAGSLASSFANALSNSALSVGSRVSSTSYGALSPIAAGPNFISTGLNVGGASVGGPFATLSQSLPTSLQT
ALAPIVSSSGLGSSAATARVSSLANSIASAISSSGGSLSVPAFLNLLSSVGAQVSSSSSLSSSSEVTTQV
LLEAIAA

>ATW75946.1 tubuliform spidroin 1 C-terminal region variant 2, partial [Argiope trifasciata]
TSLSALGKVAYQLGYNAATNLGIANPAGLGASLSQAVSAAGVGASAGTYANIVSNVVGQYLASQGVLNSA
NAGSLASSFASALSGSALSIGSRGSTPSYGALSPISTGLNAGGVLVGGPSAFLSQALPVGLQTALAPIVS
SSGLGSSSAAARVSSLANSFASAISSSGGYLSVPTFLSLLSSVGAQVSSSNSLSSSQVTNEVLLEAIAA

>ATW75949.1 tubuliform spidroin 1 C-terminal region variant 5, partial [Argiope trifasciata]
TSLSALGNVAYQLGFNTATNLGIANPAGLGAALSQAVSSAGVGASAGTYANIISNAVGQYLAAQGILNAA
NAGSLASTFASALSASALSTGSRGSTPSYGALSPISTGLNAGGVSVGGPSAFISQALPVGLQTALAPIVS
SSGLGSSSAAARVSSLANSFASAISSSGGYLSVPTFLSLLSSVGAQVSSSNSLSSSQVTNEVLLEAIAA

>ATW75950.1 tubuliform spidroin 1 C-terminal region variant 6, partial [Argiope trifasciata]
TSLSALGNVAYQLGFNTATNLGIANPAGLGAALSQAVSSAGVGASAGTYANIVSNAVGQYLAAQGVLNAA
NAGSLASTFASALSASALSTGSRGSTPSYGALSPISTGLNAGGVSVGGPSAFISQALPVGLQTALAPIVS
SSGLGSSSAAARVSSLANSFASAISSSGGYLSVPTFLSLLSSVGAQVSSSNSLSSSQVTNEVLLEAIAA

>ATW75944.1 tubuliform spidroin 1 C-terminal region variant 3, partial [Argiope aurantia]
NSLSALGNVGYQLGFNVANNLGIGNAAGLGNALSQAVSSVGVGASSSTYANAVSNAVGQFLAGQGVLNAG
NAGSLASSFANALSNSALSVGSRVSSPSYGALSPIAAGPNFISTGLNVGGPFTTLSQSLPTSLQTALAPI
VSSSGLGSSAATARVRSLANSIASAISSSGGSLSVPAFLNLLSSVGAQVSSSSSLNSSEVTNEVLLEAIA
A

>ATW75943.1 tubuliform spidroin 1 C-terminal region variant 2, partial [Argiope aurantia]
NSLSALGNVGYQLGFNVANTLGIGNAAGLGNALSQAVSSVGVGASSSTYANAVSNAVGQFLAGQGVLNAG
NAGSLASSFANALSNSALSVGSRISSPSYGALSPIAAGPNFISTGLNVGGPFTTLSQSLPTSLQTALAPI
VSSSGLGSSAATARVRSLANSIASAISSSGGSLSVPAFLNLLSSVGAQVSSSSSLNSSEVTNEVLLEAIA
A

>AWK58741.1 tubuliform spidroin 1 variant 1, partial [Argiope argentata]
FASALSASAASVASSSAAQSASQSQAAASAFSRAASQSASQSAARSGAQSSSTTTTSSTSGSQAASQSAS
SSASQASASSFAQASSASLAASSSFSSAFSSANTLSALGNVAYQLGFNVANTLGLGNAAGLGAALSQAVS
SVGVGASSGTYANAVSNAVGQFLAGQGILNAANAASLATSFPNAVSSSALAAVSRVSSPSYGAFASVPKF
IPADLDAGGISIGKPYAALSQFLPTNIQTALAPIASSSGLGSSAASDRVSSLANSLASAISSSGGSLSVP
TFLNFLSSVGAQVSSSSSLNSSEVTNEVLLEAIAALLQVLNGAQITSVNLRNVPNAQQALVQALSG

>AAY28932.1 tubuliform spidroin 1, partial [Argiope argentata]
GILNGANAASLASSFASALSASAASVASSSAAQSASQSQAAASAFSRAASQSASQSAARSGAQSSSTTTT
SSTSGSQAASQSASSSASQASASSFAQASSASLAASSSFSSAFSSANTLSALGNVAYQLGFNVANTLGLG
NAAGLGAALSQAVSSVGVGASSGTYANAVSNAVGQFLAGQGILNAANAASLASSFASALSASAASVASSS
AAQSASQSQAAASAFSRAASQSASQSAALSGAQSSSTTTTTSTSGSQAASQSASSSASQASASSFAQASS
ASLAASSSFSSAFSSANTLSALGNVAYQLGFNVANTLGLGNTAGLGAALSQAVSSVGVGASSATYANAVS
NAVGQFLAGQGILNGANAASLASSFASALSASAASVASSSAAQSATQSQAAASAFSRAASQSASQSAARS
GAQSSSTTTTSSTSGSQAASQSASSSASQASASSFAQASSASLAASSSFSSAFSSANTLSALGNVAYQLG
FNVANTLGLGNASGLGAALSQAVSSVGVGASSGTYANAVSNAVGQFLAGQGILNGANAASLASSFASALS
ASAASVASSSAAQSASQSQAAASAFSRAASQSASQSAARSGAQSSSTTTTSSTSGSQAASQSASSSASQA
SASSFAQASSASLAASSSFSSVFSSANTLSALGNVAYQLGFNVANTLGLGNAAGLGAALSQAVSSVGVGA
SSATYANAVSNAVGQFLAGQGILNAANAASLATSFANAVSSSALAAVSRISSPSYGAFASVPKFVPSNLN
AGGVSFGEPFAALSQSVPTDLQSALAPIASSSGLGSSAASARVSSLANSVASAISSSGGSLSVPTFLNFL
SSVGAQVSSSSSLNSSEVTNEVLLEAIAALLQVLNGAQITSVNLRNVPNAQQALVQALSG

>AAY28945.1 tubuliform spidroin 1, partial [Argiope argentata]
SSASLAASSSFSSAFSSANTLSALGNVAYQLGFNVANTLGLGNAAGLGAALSQAVSSVGVGASSATYANA
VSNAVGQFLAGQGILNAANAASLATSFANAVSSSALAAVSRISSPSYGAFASVPKFVPSNLNAGGVSFGE
PFAALSQSVPTDLQSALAPIASSSGLGSSAASARVSSLANSVASAISSSGGSLSVPTFLNFLSSVGAQVS
SSSSLNSSEVTNEVLLEAIAALLQVLNGAQITSVNLRNV

>AAY28942.1 tubuliform spidroin 1, partial [Argiope aurantia]
FSSAFSSANSLSALGNVXYQLGFNVANXLGIGNAAGLGNALSQAVSSVGVGASSSTYANAVSNAVGQFLA
GQGVLNAGNAGSLASSFANALSNSALSVGSRXSSPSYGALSPIAAGPNFISTGLNVGGPFTTLSQSLPTS
LQTALAPIVSSSGLGSSAATARVRSLANSIASAISSSGGSLSVPAFLNLLSSVGAQVSSSSSLNSSEVTN
EVLLEAIAALLQVINGGSITSVDLRNV

>ATW75951.1 tubuliform spidroin 1 [Argiope argentata]
MAWLTRIAFLVGFLGAVSSQSIAVTAVPSVFSSPNLASGFLQCLTFGIGNSPAFPTQEQQDLDAIAQVIL
NAVSTNTGATASARAQALSTALASSLTDLLIAESAESNYNNQLSELTGILSNCFIQTTGSDNPAFVSRIQ
SLISVLSQNTDVNIISTAGLPTAISGAGGFGFAKTASSSASQASASSFAQASSASLAASSSFSSAFSSAN
TLSALGNVAYQLGFNVANTLGLGNAAGLGAALSQAVSSVGVGASSGTYANAVSNAVGQFLAGQGILNGAN
AASLASSFASALSASAASVASSSAAQSASQSQAAASAFSRAASQSASQSAARSGAQSSSTTTTSSTSGSQ
AASQSASSSASQASASSFAQASSASLAASSSFSSAFSSANTLSALGNVAYQLGFNVANTLGLGNAAGLGA
ALSQAVSSVGVGASSGTYANAVSNAVGQFLAGQGILNGANAASLASSFASALSASAASVASSSAAQSASQ
SQAAASAFSRAASQSASQSAARSGAQSSSTTTTSSTSGSQAASQSASSSASQASASSFAQASSASLAASS
SFSSAFSSANTLSALGNVAYQLGFNVANTLGLGNAAGLGAALSQAVSSVGVGASSGTYANAVSNAVGQFL
AGQGILNGANAASLASSFASALSASAASVASSSAAQSASQSQAAASAFSRAASQSASQSAARSGAQSSST
TTTSSTSGSQAASQSASSSASQASASSFAQASSASLAASSSFSSAFSSANTLSALGNVAYQLGFNVANTL
GLGNAAGLGAALSQAVSSVGVGASSGTYANAVSNAVGQFLAGQGILNGANAASLASSFASALSASAASVA
SSSAAQSASQSQAAASAFSRAASQSASQSAARSGAQSSSTTTTSSTSGSQAASQSASSSASQASASSFAQ
ASSASLAASSSFSSAFSSANTLSALGNVAYQLGFNVANTLGLGNAAGLGAALSQAVSSVGVGASSGTYAN
AVSNAVGQFLAGQGILNGANAASLASSFASALSASAASVASSSAAQSASQSQAAASAFSRAASQSASQSA
ARSGAQSSSTTTTSSTSGSQAASQSASSSASQASASSFAQASSASLAASSSFSSAFSSANTLSALGNVAY
QLGFNVANTLGLGNAAGLGAALSQAVSSVGVGASSGTYANAVSNAVGQFLAGQGILNGANAASLASSFAS
ALSASAASVASSSAAQSASQSQAAASAFSRAASQSASQSAARSGAQSSSTTTTSSTSGSQAASQSASSSA
SQASASSFAQASSASLAASSSFSSAFSSANTLSALGNVAYQLGFNVANTLGLGNAAGLGAALSQAVSSVG
VGASSGTYANAVSNAVGQFLAGQGILNGANAASLASSFASALSASAASVASSSAAQSASQSQAAASAFSR
AASQSASQSAARSGAQSSSTTTTSSTSGSQAASQSASSSASQASASSFAQASSASLAASSSFSSAFSSAN
TLSALGNVAYQLGFNVANTLGLGNAAGLGAALSQAVSSVGVGASSGTYANAVSNAVGQFLAGQGILNGAN
AASLASSFASALSASAASVASSSAAQSASQSQAAASAFSRAASQSASQSAARSGAQSSSTTTTSSTSGSQ
AASQSASSSASQASASSFAQASSASLAASSSFSSAFSSANTLSALGNVAYQLGFNVANTLGLGNAAGLGA
ALSQAVSSVGVGASSGTYANAVSNAVGQFLAGQGILNGANAASLASSFASALSASAASVASSSAAQSASQ
SQAAASAFSRAASQSASQSAARSGAQSSSTTTTSSTSGSQAASQSASSSASQASASSFAQASSASLAASS
SFSSAFSSANTLSALGNVAYQLGFNVANTLGLGNAAGLGAALSQAVSSVGVGASSGTYANAVSNAVGQFL
AGQGILNGANAASLASSFASALSASAASVASSSAAQSASQSQAAASAFSRAASQSASQSAARSGAQSSST
TTTSSTSGSQAASQSASSSASQASASSFAQASSASLAASSSFSSAFSSANTLSALGNVAYQLGFNVANTL
GLGNAAGLGAALSQAVSSVGVGASSGTYANAVSNAVGQFLAGQGILNGANAASLASSFASALSASAASVA
SSSAAQSASQSQAAASAFSRAASQSASQSAARSGAQSSSTNTPTSTSGSQAASQSASSSASQASASSFAQ
ASSASLAASSSFSSAFSSANTLSALGNVAYQLGFNVANTLGLGNAAGLGAALSQAVSSVGVGASSGTYAN
AVSNAVGQFLAGQGILNGANAASLASSFASALSASAASVASSSAAQSASQSQAAASAFSRAASQSASQSA
ARSGAQSSSTTTTSSTSGSQAASQSASSSASQASASSFAQASSASLAASSSFSSAFSSANTLSALGNVAY
QLGFNVANTLGLGNAAGLGAALSQAVSSVGVGASSGTYANAVSNAVGQFLAGQGILNAANAASLASSFAS
ALSASAASVASSSAAQSASQSQAAASAFSRAASQSASQSAARSGAQSSSTTTTSSTSGSQAASQSESSSA
SQASASSFAQASSASLAASSSFSSAFSSANTLSALGNVAYQLGFNVANTLGLGNAAGLGAALSQAVSSVG
VGASSGTYANAVSNAVGQFLAGQGILNGANAASLASSFASALSASAASVASSSAAQSASQSQAAASAFSR
AASQSASQSAARSGAQSSFTTTTSSTSGSQAESQSASSSASQASASSFAQASSASLAASSSFSSAFSSAN
TLSALGNVAYQLGFNVANTLGLGNAAGLGAALSQAVSSVGVGASSGTYANAVSNAVGQFLAGQGILNAAN
AASLASSFASALSASAASVASSSAAQSASQSQAAASAFSRAASQSASQSAARSGAQSSSTTTTTSTSGSQ
AASQSESSSASQASASSFAQASSASLAASSSFSSAFSSANTLSALGNVAYQLGFNVANTLGLGNAAGLGA
ALSQAVSSVGVGASSATYANAVSNAVGQFLAGQGILNAANAASLATSFANAVSSSALAAVSRISSPSYGA
FASVPKFVPSNLNAGGVSFGEPFAALSQSVPTDLQSALAPIASSSGLGSSAASARVSSLANSVASAISSS
GGSLSVPTFLNFLSSVGAQVSSSSSLNSSEVTNEVLLEAIAALLQVLNGAQITSVNLRNVPNAQQALVQA
LSG

>ATW75940.1 tubuliform spidroin 1 N-terminal region variant 4, partial [Argiope trifasciata]
QVILNAVSSNTGATASARAQALSTALASSLTDLLIEESAESNYNNQLSELKEILSKCFIQTTGSDNPAFV
SRIQSLISVLSQNADANIVLTGGLPSVSGISAVGALGLANAASQSASSSASQASASSFAQASSASLAASS
SFSNAFSSATSLSALGNVAYQLGYNAATNLGIANPAGLGASLSQAVSAAGVGASAGT

>ATW75939.1 tubuliform spidroin 1 N-terminal region variant 3, partial [Argiope trifasciata]
QVILNAVSSNTGATASARAQALSTALASSLTDLLIQESAESNYNNQLSELKEILSKCFIQSTGTDNPAFV
SRIQSLISVLSQNADANIVLTGGLPSVSGISAVGALGLANAASQSTSSSASQASASSFAQASSASLAASS
SFSSAFSSATSLSALGNVAYQLGYNAATNLGIANPAGLGASLSQAVSAAGVGASAGT

>ATW75938.1 tubuliform spidroin 1 N-terminal region variant 2, partial [Argiope trifasciata]
QVILNAVSSNTGATASARAQALSTALASSLTDLLIEESAESNYNNQLSELKEILSKCFIQTTGSDNPAFV
SRIQSLISVLSQNADANIVLTGGLPSVSGISAAGALGFANAESQSASSSASQASASSFAQASSASLAASS
SFSSAFSSATSLSALGNVAYQLGFNTATNLGIANPAGLGAALSQAVSSTGVGASAGT

>ATW75937.1 tubuliform spidroin 1 N-terminal region variant 1, partial [Argiope trifasciata]
QVILNAVSSNTGATASARAQALSTALASSLTDLLIEESAESNYNNQLSELKEILSKCFIQTTGSDNPAFV
SRIQSLISVLSQNADANIVLTGGLPSVSGISAAGALGFANAESQSASSSASQASASSFAQASSASLAASS
SFSSAFSSATSVSALGNVAYQLGFNTATNLGIANPAGLGAALSQAVSSAGVGASAGT

>ATW75936.1 tubuliform spidroin 1 N-terminal region variant 4, partial [Argiope aurantia]
QVILNAVSSNNGATASARAQALSTALASSLTDLLIAESAASSYSNQLSELTGILSDCFIQTTGSDNPAFV
SRIQSLISVLSQNADANIISSGGIASVSGRTGAGGLRFPNAASQSASSAASQASASSFAQASSASLAASS
SFSSAFSSANSLSALGNVAYQLGFNVANNLGIGNAAGLGNALSQAVSSVGVGASSST

>ATW75935.1 tubuliform spidroin 1 N-terminal region variant 3, partial [Argiope aurantia]
QVILNAVSSNTGATTSARAQALSTALASSLTDLLIAESAASSYSNQLSELTGILSDCFIQTTGSDNPAFV
SRIQSLISVLSQNADANIISSGGIASVSGRTGAGGLRFPNAASQSASSAASQASASSFAQASSASLAASS
SFSSAFSSANSLSALGNVAYQLGFNVANNLGIGNAAGLGNALSQAVSSVGVGASSST

>ATW75934.1 tubuliform spidroin 1 N-terminal region variant 2, partial [Argiope aurantia]
QVILNAVSSNNGATASARAQALSTALASSLTDLLIAESAESNYGNQLSELTGILSNCFIQTTGSDNPAFV
SRIQSLISVLSQNADANIISSGGIASVSGRTGAGGLRFPNAASQSASSAASQASASSFAQASSASLAASS
SFSSAFSSANSLSALGNVAYQLGFNVANNLGIGNAAGLGNALSQAVSSVGVGASSST

>ATW75933.1 tubuliform spidroin 1 N-terminal region variant 1, partial [Argiope aurantia]
QVILNAVSSNNGATASARAQALSTALASSLTDLLIAESAESNYGNQLSELTGILSNCFIQTTGSDNPAFV
SRIQSLISVLSQNADANIISSGGIASVSGRTGAGGLRFPNAASQSASSAASQASASSFAQASSASLAASS
SFSSAFSSANSLSALGNVAYQLGFNVANNLGIGNAAGLGNALSQAVSSVGVGASSST

>ATW75932.1 tubuliform spidroin 1 N-terminal region variant 1, partial [Argiope argentata]
QVILNAVSTNTGATASARAQALSTALASSLTDLLIAESAESNYNNQLSELTGILSNCFIQTTGSDNPAFV
SRIQSLISVLSQNTDVNIISTAGLPTAISGAGGFGFAKTASSSASQASASSFAQASSASLAASSSFSSAF
SSANTLSALGNVAYQLGFNVANTLGLGNAAGLGAALSQAVSSVGVGASPAR

>ATW75945.1 tubuliform spidroin 1 C-terminal region variant 1, partial [Argiope trifasciata]
TSLSALGNVAYQLGYNAATNLGIANPAGLGASLSQAVTAAGVGASAGTYANIISNVVGQYLASQGVLNSA
NAGSLASSFASALSGSALSIGSRGSTPSYGALSPISTGLNAGGVLVGGPSAFLSQALPVGLQTALAPIVS
SSGLGSSSAAARVSSLANSFASAISSSGGSLSVPTFLSLLSSVGAQVSSSSSLSSSQVTNEVLLEAIAA

>ATW75948.1 tubuliform spidroin 1 C-terminal region variant 4, partial [Argiope trifasciata]
TSLSALGNVAYQLGFNTATNLGIANPAGLGAALSQAVSSAGVGASAGTYANIISNAVGQYLAAQGILNAA
NAGSLASTFASALSASALSTGSRGSTPSYGALSPISTGLNAGGVSVGGPSAFISQALPVGLQTALAPIVS
SSGLGSSSAAARVSSLANSFASAISSSGGSLSVPTFLSLLSSVGAQVSSSSSLSSSQVTNEVLLEAIAA

>BAE86856.1 egg case silk protein 2 [Argiope bruennichi]
MPFRSSVVTISCSYRRSLSLQQSKFGQRFPSVSHIWNRKFSRISYSRTTRLGCHCPGDTQCRFKQHWRHS
IGQSSGFKYSACIFSSANSLSALGNVAYQLGFNVANTLGIGNAPGLGAALSQAVSSVGVGASSSTYANVV
SNAVGQFLAGQGVLNAANAGSLASSFASALSASAASVASSAAAQSASQSQAAASAFSRAASQSASQSAAR
SGAQSSSTTTTTSASGSQAASQSASSAASQASASSFAQASSASLAASSSFSSAFSSANSLSALGNVAYQL
GFNVANTLGIGNAPGLGAALSQAVSSVGVGASSSTYANVVSNAVGQFLAGQGVLNAANAGSLASSFASAL
SASAASVASSAAAQSASQSQAAASAFSRAASQSASQSAARSGAQSSSTTTTTSASGSQAASQSASSAASQ
ASASSFAQASSASLAASSSFSSAFSSANSLSALGNVAYQLGFNVANTLGIGNAPGLGAALSQAVSSVGVG
ASSSTYANVVSNAVGQFLAGQGVLNAANAGSLASSFASALSASAASVASSAAAQSASQSQAAASAFSRAA
SQSASQSAARSGAQSSSTTTTTSASGSQAASQSASSAASQASASSFAQASSASLAASSSFSSAFSSANSL
SALGNVAYQLGFNVANTLGIGNAPGLGAALSQAVSSVGVGASSSTYANVVSNAVGQFLAGQGVLNAANAG
SLASSFASALSASAASVASSAAAQSASQSQAAASAFSRAASQSASQSAARSGAQSSSTTTTTSASGSQAA
SQSASSAASQASASSFAQASSASLAASSSFSSAFSSANSLSALGNVAYQLGFNVANTLGIGNAPGLGAAL
SQAVSSVGVGASSSTYANVVSNAVGQFLAGQGVLNAANAGSLASSFASALSASAASVASSAAAQSASQSQ
AAASAFSRAASQSASQSAARSGAQSSSTTTTTSASGSQAASQSASSAASQASASSFAQASSASLAASSSF
SSAFSSANSLSALGNVAYQLGFNVANTLGIGNAPGLGAALSQAVSSVGVGASSSTYANVVSNAVGQFLAG
QGVLNAANAGSLASSFASALSASAASVASSAAAQSASQSQAAASAFSRAASQSASQSAARSGAQSSSTTT
TTSASGSQAASQSASSAASQASASSFAQASSASLAASSSFSSAFSSANSLSALGNVAYQLGFNVANTLGI
GNAPGLGAALSQAVSSVGVGASSSTYANVVSNAVGQFLAGQGVLNAANAGSLASSFASALSASAASVASS
AAAQSASQSQAAASAFSRAASQSGSQSAARSGAQSSSTTTTTSASGSQAASQSASSAASQASASSFAQAS
SASLAASSSFSSAFSSANSLSALGNVAYQLGFNVANTLGIGNAPGLGAALSQAVSSVGVGASSSTYANVV
SNAVGQFLAGQGVLNAANAGSLASSFASALSASAASVASSAAAQSASQSQAAASAFSRAASQSASQSAAR
SGAQSSSTTTTTSASGSQAASQSASSAASQASASSFAQASSASLAASSSFSSAFSSANSLSALGNVAYQL
GFNVANTLGIGNAPGLGAALSQAVSSVGVGASSSTYANVVSNAVGQFLAGQGVLNAANAGSLASSFASAL
SASAASVASSAAAQSASQSQAAASAFSRAASQSASQSAARSGAQSSSTTTTTSASGSQAASQSASSAASQ
ASASSFAQASSASLAASSSFSSAFSSANSLSALGNVAYQLGFNVANTLGIGNAPGLGAALSQAVSSVGVG
ASSSTYANVVSNAVGQFLAGQGVLNAANAGSLASSFASALSASAASVASSAAAQSASQGQAAASAFSRAA
SQSASQSAARSGAQSSSTTTTTSASGSQAASQSASSAASQASASSFAQASSASLAASSSFSSAFSSANSL
SALGNVAYQLGFNVANTLGIGNAPGLGAALSQAVSSVGVGASSSTYANVVSNAVGQFLAGQGVLNAANAG
SLASSFASALSASAASVASSAAAQSASQSQAAASAFSRAASQSASQSAARSGAQSSSTTTTTSASGSQAA
SQSASSAASQASASSFAQASSASLAASSSFSSAFSSANSLSALGNVAYQLGFNVANTLGIGNAPGLGAAL
SQAVSSVGVGASSSTYANVVSNAVGQFLAGQGVLNAANAGSLASSFASALSASAASVASSAAAQSASQSQ
AAASAFSRAASQSASQSAARSGARSSSTTTTTSASGSQAASQSASSAASQASASSFAQASSASLAASSSF
SSAFSSANSLSALGNVAYQLGFNVANTLGIGNAPGLGAALSQAVSSVGVGASSSTYANVVSNAVGQFLAG
QGVLNAANAGSLASSFASALSASAASVASSAAAQSASQSQAAASAFSRAASQSASQSASRSGAQSSSTTT
TTSASGSQAASQSASSAASQASASSFAQASSASLAASSSFSSAFSSANSLSALGNVAYQLGFNVANTLGI
GNAPGLGAALSQAVSSVGVGASSSTYANVVSNAVGQFLAGQGVLNAANAGSLASSFASALSASAASVASS
AAAQSASQSQAAASAFSRAASQSGSQSASRSGAQSSSTTTTTSASGSQAASQSASSAASQASASSFAQAS
SASLAASSSFSSAFSSANSLSALGNVAYQLGFNVANTLGIGNAPGLGAALSQAVSSVGVGASSSTYANVV
SNAVGQFLAGQGVLNAANAGSLASSFASALSASAASVASSAAAQSASQSQAAASAFSRAASQSGSQSASR
SGAQSSSTTTTTSASGSQAASQSASSAASQASASSFAQASSASLAASSSFSSAFSSANSLSALGNVAYQL
GFNVANTLGIGNAPGLGAALSQAVSSVGVGASSSTYANVVSNAVGQFLAGQGVLNAANAGSLASSFASAL
SASAASVASSAAAQSASQSQAAASAFSRAASQSASQSASRSGAQSSSTTTTTSASGSQAASQSASSAASQ
ASASSFAQASSASLAASSSFSSAFSSANSLSALGNVAYQLGFNVANTLGIGNAPGLGAALSQAVSSVGVG
ASSSTYANVVSNAVGQFLAGQGVLNAANAGSLASSFASALSNSALSIGSRVSSPSYGVFSPIAAGPNSIS
TGLNVGGASIGGPFATLSQSLPTSLQTALAPIVSSSGLGSSAATARVSSLANSIASAISSSGGSLSVPTF
LNLLSSIGAQVSSSSSLSSSSEVTTQVLLEAIAALLQVINGAQITSVNFSNVSNVNRALVDSLVGSFA
