# Supplementary material for: Chromosome-level reference genome of the European wasp spider Argiope bruennichi: a resource for studies on range expansion and evolutionary adaptation
Source: Gigascience. 2021 Jan 7;10(1):giaa148. doi: 10.1093/gigascience/giaa148 (PMC7788392; doi:10.1093/gigascience/giaa148)
Supplement: giaa148_Supplemental_Files [file giaa148_supplemental_files.zip › SupplementaryFileS3_venom_blastQuery.fasta]

>sp|Q8T3S6.1|TXAA2_ARAVE RecName: Full=U2-aranetoxin-Av1a; Short=U2-AATX-Av1a; AltName: Full=Toxin 2; Short=AvTox-2
MALALLGLTIKPEHVPEGTGKAVADVEALACDPAQCMRSCPFNPFLNQYGGICKNGQCVCVKPS

>sp|Q8T3S7.1|VKT1_ARAVE RecName: Full=Kunitz-type U1-aranetoxin-Av1a; Short=U1-AATX-Av1a; AltName: Full=Toxin 1; Short=AvTox-1
MPFHYFPKLNPITWIPGWIPGLGKDRCLLPKVTGPCKASLTRYYYDKDTKACVEFIYGGCRGNRNNFKRK
DECEKACTDH

>sp|Q8MTX1.1|TXCA_CAEEX RecName: Full=U3-aranetoxin-Ce1a; Short=U3-AATX-Ce1a; AltName: Full=Neurotoxic peptide caeron; Flags: Precursor
MKHLSIFFVFFCCICVMLCDAYGDCKKNSDCKAGECCVNTPPFARSTCQKYLQQGEFCAHMGKYNPLGKY
INMCPCGKGLKCQLKDVSGPLALFRSRMLTCV

>GBM76797.1 hypothetical protein AVEN_59140_1 [Araneus ventricosus]
MEFSKLETPFDCLFAVYLGASKSEPVGQRPSSWCSEEAWRIVVVLQVINMLIIFLDMKKQRVSLFHKGLN
ISFSTCVDCFRGLEIPKFTKMKTIAILLLVSLTLSIVQGWNLDICPQREFDPSKGCGVRKNQCCKNSDCS
NQRDFCCIDACGNRCKSYKLGDAKEKKYQYNCEISYPFP

>GBN75092.1 hypothetical protein AVEN_240982_1 [Araneus ventricosus]
MKTIAILLLVSLTLSIVEGRNLDICPQREFDPIKGCGVRKNQCCKNSDCENLRDFCCIDYCGNRCKSYKL
GDAKEKKYQYNCEISYPFP

>GBN38308.1 hypothetical protein AVEN_123339_1, partial [Araneus ventricosus]
LDICPQREFDPIKGCGVRKNQCCKNSDCENLRDYCCIDYCGNRCKSYKSGDVKEIVEQLHCKVSYPFP

>GBM33815.1 hypothetical protein AVEN_76185_1 [Araneus ventricosus]
MVGGYHVRNPIPPKNRRVCGSSARLIRRGQMSSRWHDAEVWRARCQLRFKITRTVPIKLSCCFKTGRNVT
LSGYNSELVRNRSRAFSRKSKNMKCAVILVICALVASAYAAVDLAQFFEHFIAVGCTKTPSSGTTLPVKI
CGTCLRYTVDVRKIDAGLCSNSQG

>GBM33811.1 hypothetical protein AVEN_76182_1 [Araneus ventricosus]
MTRTTPELAPPPQTSAPHHHEGVWPIKRSKMKYLVFLLFLTLSATAYAGEIQRFFQMFTDVGCANKGNSM
AINEPMLLCGQCVRMILSVNKVGDPACAGIQ

>GBM33817.1 hypothetical protein AVEN_76186_1 [Araneus ventricosus]
MSQLEQLICRSSYDNQSGNNVADGGLASVAFDTVEEIVRDFCKMKYFVFLLFLALSATAFAGEIQRFFQM
FTDVGCANKGNSMAINEPMLLCGQCVRMILSVNKVGDPACAGIQ

>GBM33814.1 hypothetical protein AVEN_76184_1 [Araneus ventricosus]
MKYLAFLLFLTLSATAYAGEIQRFFQMFTDVGCANKGNSMAINEPMLLCGQCVRMILSVNKVGDPACAGI
Q

>GBM33813.1 hypothetical protein AVEN_76183_1 [Araneus ventricosus]
MQLYMLFGGQSLVVLFHKLIDIIAIHLQSPDLGQRHNLVDYRLHGVLSQTSQCDIRQHSPAKASSRQKFA
VSCSKSKTMKYLGFLVIFALVASAYAAMDMAQFAEHFIAVGCTKTASSGTTLPMKICGSCLNYTVDVRKI
DQGSCANLQG

>GBM33819.1 hypothetical protein AVEN_76188_1 [Araneus ventricosus]
MIFALVATAYAMVDMTQFFEHFAAVGCSKTTASSGTDMLMKTCGKCLRFRVDVRKIDQGMCKNLQG

>GBN04242.1 hypothetical protein AVEN_269707_1 [Araneus ventricosus]
MYKNSPLAVHTEHCKENRPTEVSSKQPRNNNKKMSKYVACLFLLAFVVVVYADSMENFIALFTKTACEDM
FYSAFNQAVKACGKCISLTCSTKQVNPLQCGIKPE

>GBM90395.1 hypothetical protein AVEN_71605_1 [Araneus ventricosus]
MRSVLLVFLLACVVVASVTADCGTFESCGDGACCAGPGYHRTCRPLSADGMPCEPPHNGDQYQTACPCQE
GLVCSPIRRCQRP

>GBN04249.1 hypothetical protein AVEN_269712_1 [Araneus ventricosus]
MKSNKTEGTLAMCKDYRRVLSVSKRKALLKFLPRNKKMSKLVTVMFLLAFIAAAYGDAMENFIDLFTGTA
CGEYELSEFNQAIKACGNCIRLSCSSQKAKPYECGIRS

>GBN93955.1 hypothetical protein AVEN_123387_1 [Araneus ventricosus]
MSKLVTFMFLLAFIAAAYADAMENFVELFTGTACGEYEMSEFNQAIKACGNCIRLTCSAQKAKPLECGIR
P

>GBO31757.1 hypothetical protein AVEN_229558_1, partial [Araneus ventricosus]
VRSAEKRKALLIFLPRNKKMSKLVTVMFLLAFIAAAYGDAMENFIDLFTGTACGEYELSEFNQAIKACGN
CIRLSCSSQKANPLECGIRP

>GBN04248.1 hypothetical protein AVEN_269711_1 [Araneus ventricosus]
MAEITSCPFNQLSATIFASLSKENFVPDKCLEPGAVLHWRNLVRGIGSRLSTRTLASILEFWEHQEIKKM
SKLVTVMFLLAFIAAAYADAMENFVDLFTGTACGEYELSEFNQAIKACGNCIRLSCSSQKAKPYECGTFS
PYQQAARLKIYTWRIFGEINPSGLESSSPEVETLTQGNRESPK

>GBN04243.1 hypothetical protein AVEN_269708_1 [Araneus ventricosus]
MNCRNLTKRSRPVATASGCHALRKKQNPMNAELELNKGVRRNAKTIFPWKRRKFGNTITFGKNNHA

>GBM17517.1 hypothetical protein AVEN_193795_1 [Araneus ventricosus]
MKAFFVFCLVALALFQTISTCDDNQYYNECGTACPMNCQNYRSPPTFCTFNCVPRCDCNEGYIFMYGKSG
QCVKPEECPY

>GBN84287.1 hypothetical protein AVEN_36068_1 [Araneus ventricosus]
MLRSPSASKIWMMPKCHKDGSFQELQCFDNPGPDDCMCVYKNGEALTRLHQGLNITQCFCYAIAYERYLK
NKGAGIMKCDGSGYFKPLQCPWNSNKCSCVSRYGEEVAPPSNDRKSCDDVAHLL

>GBO12433.1 hypothetical protein AVEN_7464_1 [Araneus ventricosus]
MLRHPSRTWMTPKCNKDGSFQELQCFDNPGPDDCMCVYKNGAALTRLHQGRNITQCFCYAIAYERYLKDK
RAGVMKCDDSGYFKPLQCPWNSNKCSCVSKYGEEVAPPSRDRKSCDDVAHLL

>GBM55035.1 hypothetical protein AVEN_80936_1 [Araneus ventricosus]
MMRILTCAVFLCLSSAVLCDYHYPGRRGVDCPTAREEMLKRPPGDWMIPRCNKDGSFQALQCFDNPGPDD
CMCVGRNGAPFNLPRMGDNIETCICHIVSQDQYRIDKEYRTLKCNSSGYFNPLQCSMKTGKCWCVTKYGT
VVAPPSVSRKWCDDVAHLY

>AFU90302.1 peptide toxin T-39 [Araneus ventricosus]
MQKLVIAVVFMLLANLVICFEAEGDRSSFTAHLSESDTEVARADQTCRKRFRTCNPPARCCPGYKCIRDG
SGILRCQEPLF

>GBL76484.1 U3-aranetoxin-Ce1a [Araneus ventricosus]
MKQLSALAVFCCICVALCEVDVKCKKNEDCGADECCVVSPPFTTSYCKKLMKKDEFCFENQEDYTLKDKY
KYMCPCGEGLKCESEPVTGPFGVVIYNKSRCA

>GBN78653.1 hypothetical protein AVEN_107351_2 [Araneus ventricosus]
MRHIVLCVETFLLLLACATSRTTDEADPLSESLDRLDAAESRMSLFGEEYRSDDCIPLHHDCTANRHGCC
RSDTFKYKCRCFYKAGNDSAPTNEEVCSCQEKWYLRVTEQVLDKVSKFFQKAAFG

>AFU90303.1 peptide toxin T-48 [Araneus ventricosus]
MQKLVIAVVFMLLANLVICFEAEGGRSSFTAHLSESDTEVARADQECRKGGERCDSAHKCCEGSSCSVLI
MGLGYMGSVRCSKPRKPNNH

>GBN22169.1 hypothetical protein AVEN_187672_1 [Araneus ventricosus]
MFHGFLVEPTLLAQDALRYLYDAVWHSEYCKTPCANKVLLCLSPAVLCEYRYPGYPGADCPTARKEMLKS
PPGRWMTPKCNEDGSFQEWQCFDNPGPDDCMCVYRDGTLLSLPRRGENKETCICHVLSFEEFLINKEDRF
MVCDSHGYFYPLQCSLETRKCWCVTKYGTVVAPPSADRKSCDDFAHLLKDTAAEVSAQ

>GBO05853.1 hypothetical protein AVEN_53875_1 [Araneus ventricosus]
MVCCRSWNRRAPGSKPDSTEDPSCIGQPHAKSYVGVKRPPAGVVRKPGERSARSGAVLLCLSSVVLCEYR
YPGYPGADCPTARKEMLKSPPGRWMIPKCNEDGSFQEWQCFDNPGPDDCMCVYRDGTLLSLPRRGENKET
CICHVLSFEEFLINKEDRFMVCDSHGYFYPLQCSLETRKCWCVTKYGTVVAPPSSDRKSCDDFAHLLKET
VAEVSAQ

>GBM82253.1 CRISP/Allergen/PR-1 [Araneus ventricosus]
MKVVVFLAFIAVVACDNCKYLKFTPLHSYCLPPNRNCKLLDTGVTDADKDRVVRLHNEYREKVALGRERH
AGHLPSASNMMEMVWDDELAAVAQKHAEQCKFEHDCYKCRQVDRFIVGQNIYMGFSFSMPTETDWPKVIK
AFYDEVSTFKKEYVKPFVFGSYGHFTQVVWATSWRVGCGRSVFKEGEWYKTFLVCNYGPAGNMMGGEMYK
GGRPCSACPSGTCCGSSCRRSGIQSRYRGLCKAIDANTFSI

>GBO18635.1 CRISP/Allergen/PR-1, partial [Araneus ventricosus]
VWDDELAAIAQKWAENCDFNHDCDECRVVPNFGVGQNLAIQFASCSNCKEDDITKPKWADAIKGLYDEVL
DFHKSWLDNFQSDRAETDVEHFTQVIWSKTWRIGCGYTAYKTGKKYNRFYVCNYGPSGNVQDQPVYKQGQ
PCSACPSNTCCGSSCTSGPNYPGLCKMLNPNTAPIYQRNLNNLLFFCDSNPKTKDCETQIAGANKWTNKA
SLQEPSFNGFCPKFDRNLKMMCKDHIPNYIPVALIVFELSCSQTDRQT

>GBO30972.1 CRISP/Allergen/PR-1, partial [Araneus ventricosus]
MWSFFILALFGLVSWSSSAKCPADYERFSLEHTFCISRNPRCDIKRLGVSQQDIQEILRLHNQYRSDLAL
GKETRAKGGTLPKAADMLQMVWDDELAAIAQKWAENCDFNHDCDECRVVPNFGVGQNLAIQFASCSNCKE
DDITKPKWADAIKGLYDEVLDFHKSWLDNFQSGRAETDVEHFTQ

>GBN78651.1 U1-lycotoxin-Ls1k [Araneus ventricosus]
MRHIVLCVETFLLLLACATSRTTDEADPLSESLDRLDAAESRMSLFGEEYRAEEKQCIEKHHECTHDKHN
CCKGTFFRYKCHCYDVADEKGEKTERCACHNPFRYRVVDLAVNVGKKVG

>GBN30225.1 hypothetical protein AVEN_15196_1 [Araneus ventricosus]
MLEYGAVTLAILISSVNSAPMIRNGEYIVPNDTAQCANDLIDWCQGMTYPKQGAGISMISVTISEPSGMV
RFFCASDSDGTNCTKNRSPWIACSSDNQLSYKGKPITKDSSDGTDEGICKAADMAFNNLFIQNLAVDNTT
LSEEVQKGMEMMFKQLAIVKEQMEAMTKWFNNLFRPGYPYDFDDPMSPGDTSSPQGKNQIEREEKKR

>GBO40616.1 hypothetical protein AVEN_229883_1 [Araneus ventricosus]
MRSVVLCLVMSSLFAARVLSEENDEEMEAESVSQLLGTLDFVESDDLRSDDECIPRNHECTSHRHRCCRS
EFFKDKCKCFYVEGNDTETEVELCTCQQEWYLGMTEKIYNQASSLFKKWFG

>KFM75509.1 Papilin, partial [Stegodyphus mimosarum]
MFLGVVTYGNGNCNIKIHTATNYFTLFCVNSPDQAINMKVFVLLSIIAIAFADRTCPENQHYESCGTACP
LTCKNYENPPKICVLMCVSGCFCDEGYVKTEDGRCVKPEECPAQANRVCAENQEYKQCGKACPLTCDNYD
NPPKICPAMCVSGCHCLEGFVKAADGRCVKPEECPSKSRNIEKNCLDKPDTGMCRGYFPMFYYDVQTGTC
KEFIYGGCQGNGNRYATEEECLEHCRDVKGKQSSSDICELNPETGLCRGYFPRYYFDKLTGQCKRFIYGG
CGGNKNNFVTEAECESRCGSSSLADASACDQEKVVGPCMAYFRRYFFNKQTQKCELFIYGGCRGNGNNFS
TKEECESTCL
