# Supplementary material for: Chromosome-level reference genome of the European wasp spider Argiope bruennichi: a resource for studies on range expansion and evolutionary adaptation
Source: Gigascience. 2021 Jan 7;10(1):giaa148. doi: 10.1093/gigascience/giaa148 (PMC7788392; doi:10.1093/gigascience/giaa148)
Supplement: giaa148_Supplemental_Files [file giaa148_supplemental_files.zip › SupplementaryTableS4_spidroin_blastResults_revised.xlsx]

## Sheet: Sheet1
GenBank Accession Number	query species	query spidroin name	scaffold	chromosome_name	scaffold length	bit score	E value	Identities%	start	end	genomebrowser_search	gene_annotation	gene_identification
AHK09763.1	Argiope argentata	AcSp1	ScGNjQg_12	Chr13	94018256	233	4e-68	87	32361657	32361211	ScGNjQg_12:32361657-32361211	g6999.t1	Spidroin, N-terminal domain superfamily
AWK58696.1	Argiope argentata	AcSp1	ScGNjQg_12	Chr13	94018256	165	1e-46	84	32425327	32424953	ScGNjQg_12:32425327-32424953	g7008.t1	Spidroin, C-terminal domain superfamily
AHK09789.1	Argiope trifasciata	AcSp1	ScGNjQg_12	Chr13	94018256	216	2e-62	93	32431850	32431389	ScGNjQg_12:32431850-32431389	g7009.t1	Spidroin, N-terminal domain superfamily
AWK58694.1	Argiope argentata	AcSp1	ScGNjQg_12	Chr13	94018256	161	9e-46	96	32520305	32519994	ScGNjQg_12:32520305-32519994	g7011.t1	Spidroin, C-terminal domain superfamily
AMK48662.1	Argiope argentata	AgSp1	ScGNjQg_1863	Chr3	140002392	105	8e-25	92	50557786	50557631	ScGNjQg_1863:50557786-50557631	g12423.t1	Chitin binding domain
AMK48675.1	Argiope argentata	AgSp1	ScGNjQg_1	Chr6	126278122	562	3e-171	91	112901307	112899829	ScGNjQg_1:112901307-112899829	g1379.t1	Spidroin, C-terminal domain superfamily
QDI78447.1	Argiope trifasciata	AgSp1	ScGNjQg_1	Chr6	126278122	2193	0	92	112921294	112915748	ScGNjQg_1:112921294-112915748	g1381.t1, g1381.t2	Spidroin, N-terminal domain superfamily
AMK48664.1	Argiope argentata	AgSp1	ScGNjQg_1	Chr6	126278122	147	8e-39	98	49141256	49141438	ScGNjQg_1:49141256-49141438	g643.t1	Chitin binding domain superfamily
AMK48662.1	Argiope argentata	AgSp1	ScGNjQg_15	Chr8	123632096	158	3e-43	95	42226115	42225882	ScGNjQg_15:42226115-42225882	g8848.t1	Serine proteases, trypsin domain
QDI78449.1	Argiope trifasciata	AgSp2	ScGNjQg_2230	Chr4	137023686	894	0	72	77557711	77554565	ScGNjQg_2230:77557711-77554565	g20509.t1	Tropoelastin
AWK58732.1	Argiope argentata	Flag	ScGNjQg_2228	Chr11	121755452	317	1e-98	97	118007853	118007383	ScGNjQg_2228:118007853-118007383	g19358.t1	Spidroin, N-terminal domain superfamily
AWK58623.1	Argiope argentata	MaSp1	ScGNjQg_2072	Chr12	119022586	272	2e-81	94	54910623	54911057	ScGNjQg_2072:54910623-54911057	g14714.t1	Spidroin, N-terminal domain superfamily
AFN54362.1	Argiope bruennichi	MaSp1	ScGNjQg_2072	Chr12	119022586	151	4e-35	98	55017934	55018227	ScGNjQg_2072:55017934-55018227	g14726.t1	Spidroin, C-terminal domain superfamily
AWK58748.1	Argiope argentata	MaSp2	ScGNjQg_2072	Chr12	119022586	130	8e-35	91	54325237	54325013	ScGNjQg_2072:54325237-54325013	g14698.t1	Spidroin, C-terminal domain superfamily
AFN54363.1	Argiope bruennichi	MaSp2	ScGNjQg_2072	Chr12	119022586	313	5e-83	100	54548503	54548967	ScGNjQg_2072:54548503-54548967	g14701.t1	Spidroin, N-terminal domain superfamily
AAR13810.1	Argiope amoena	MaSp2	ScGNjQg_2072	Chr12	119022586	128	1e-31	88	54565128	54565385	ScGNjQg_2072:54565128-54565385	g14702.t1	unidentified
AAZ15372.1	Argiope trifasciata	MaSp2	ScGNjQg_2072	Chr12	119022586	102	3e-23	99	54645240	54645443	ScGNjQg_2072:54645240-54645443	g14704.t1	Spidroin, N-terminal domain superfamily
AWK58750.1	Argiope argentata	MaSp2	ScGNjQg_2072	Chr12	119022586	127	3e-32	94	54759234	54759449	ScGNjQg_2072:54759234-54759449	g14706.t1	Spidroin, C-terminal domain superfamily
AWK58751.1	Argiope argentata	MaSp2	ScGNjQg_2072	Chr12	119022586	130	2e-33	94	54793857	54793642	ScGNjQg_2072:54793857-54793642	g14709.t1	Spidroin, C-terminal domain superfamily
AWK58647.1	Argiope argentata	MaSp2	ScGNjQg_2072	Chr12	119022586	196	1e-54	87	54808313	54807876	ScGNjQg_2072:54808313-54807876	g14713.t1	Spidroin, N-terminal domain superfamily
AWK58729.1	Argiope argentata	MaSp3	ScGNjQg_2072	Chr12	119022586	168	8e-45	78	53716616	53717104	ScGNjQg_2072:53716616-53717104	g14683.t1	Spidroin, N-terminal domain superfamily
AWK58636.1	Argiope argentata	MaSp3	ScGNjQg_2072	Chr12	119022586	133	1e-35	94	53723927	53724139	ScGNjQg_2072:53723927-53724139	g14684.t1, g14684.t2	Spidroin, C-terminal domain superfamily
AFM29835.1	Argiope argentata	MiSp	ScGNjQg_12	Chr13	94018256	99	1e-22	95	5558634	5558278	ScGNjQg_12:5558634-5558278	g6587.t1	Spidroin, repetitive domain
AWK58662.1	Argiope argentata	MiSp1	ScGNjQg_12	Chr13	94018256	120	2e-30	89	5554396	5554136	ScGNjQg_12:5554396-5554136	g6586.t1	Spidroin, C-terminal domain superfamily
AWK58671.1	Argiope argentata	MiSp1	ScGNjQg_12	Chr13	94018256	283	1e-85	97	5575053	5574622	ScGNjQg_12:5575053-5574622	g6590.t1	Spidroin, N-terminal domain superfamily
AQR58363.1	Argiope argentata	PiSp1	ScGNjQg_2230	Chr4	137023686	325	2e-86	84	756167	755508	ScGNjQg_2230:756167-755508	g19442.t1	Spidroin, N-terminal domain superfamily
AAX45292.1	Argiope aurantia	TuSp	ScGNjQg_2231	Chr1	143171375	204	1e-56	93	142867956	142868681	ScGNjQg_2231:142867956-142868681	g23255.t1	Spidroin, C-terminal domain superfamily
AWK58640.1	Argiope argentata	TuSp1	ScGNjQg_2231	Chr1	143171375	229	5e-68	87	142856821	142857336	ScGNjQg_2231:142856821-142857336	g23250.t1	Spidroin, N-terminal domain superfamily
ATW75935.1	Argiope aurantia	TuSp1	ScGNjQg_2231	Chr1	143171375	120	1e-29	92	142934317	142934646	ScGNjQg_2231:142934317-142934646	g23261.t1	Tubuliform egg casing silk strands structural domain
BAE86856.1	Argiope bruennichi	TuSp2	ScGNjQg_2231	Chr1	143171375	226	1e-56	99	31272997	31273731	ScGNjQg_2231:31272997-31273731	g21749.t1	Spidroin, C-terminal domain superfamily
